# Supplementary material for: Genomic insights into the cold adaptation and secondary metabolite potential of Pseudoalteromonas sp. WY3 from Antarctic krill
Source: Front Microbiol. 2024 Nov 5;15:1459716. doi: 10.3389/fmicb.2024.1459716 (PMC11573776; doi:10.3389/fmicb.2024.1459716)
Supplement: Supplementary file 1 [file Supplementary_file_1.xlsx]

## Sheet: S1 16sRNA
Table S1 details the bacterial.16SrRNA similarity comparison results.
Name	strain	Accession	Similarity
Pseudoalteromonas nigrifaciens	KMM 661T	CP011036	99.93
Pseudoalteromonas haloplanktis	ATCC 14393T	X67024	99.86
Pseudoalteromonas undina	NCIMB 2128T	X82140	99.79
Pseudoalteromonas distincta	ATCC 700518T	JWIG01000030	99.73
Pseudoalteromonas elyakovii	KMM162T	AF082562	99.73

## Sheet: S2 RAST
Table S2 presents the subsystemsofgenes according to·SEED·database (RAST server).
Subsystems	Number of genes
Cofactors, Vitamins, Prosthetic Groups, Pigments	196
Cell Wall and Capsule	37
Virulence, Disease and Defense	78
Potassium metabolism	5
Photosynthesis	0
Miscellaneous	12
Phages, Prophages, Transposable elements, Plasmids	3
Membrane Transport	119
Iron acquisition and metabolism	17
RNA Metabolism	70
Nucleosides and Nucleotides	76
Protein Metabolism	281
Cell Division and Cell Cycle	0
Motility and Chemotaxis	80
Regulation and Cell signaling	32
Secondary Metabolism	6
DNA Metabolism	130
Fatty Acids Lipids, and Isoprenoids	74
Nitrogen Metabolism	22
Dormancy and Sporulation	2
Respiration	80
Stress Response	106
Metabolism of Aromatic Compounds	23
Amino Acids and Derivatives	402
Sulfur Metabolism	7
Phosphorus Metabolism	39
Carbohydrates	211

## Sheet: S3 CAZy database
Table S3 contains the annotated classification statistics from the Carbohydrate-ActiveenZYmes (CAZv) database.
CAZyme type	Number of genes
Glycosil Hydrolases (GH)	17
Glycosil Transferases (GT)	18
Carbohydrate-binding Module (CBM)	3
Carbohydrate Esterase (CE)	13
Polysaccharide Lyase (PL)	1
Total	52

## Sheet: S4 KEGG  pathway
Table S4 summarizes the annotated classification statistics from the KEGG database.
Classification level 1	Classification level 2	Gene number	Total Genes
Cellular Processes	Cell growth and death	15	134
	Cell motility	63
	Cellular community - prokaryotes	45
	Transport and catabolism	11
Environmental Information Processing	Membrane transport	89	213
	Signal transduction	124
Genetic Information Processing	Folding, sorting and degradation	56	226
	Replication and repair	68
	Transcription	8
	Translation	94
Metabolism	Amino acid metabolism	246	1148
	Biosynthesis of other secondary metabolites	37
	Carbohydrate metabolism	201
	Energy metabolism	136
	Global and overview maps	247
	Glycan biosynthesis and metabolism	41
	Lipid metabolism	83
	Metabolism of cofactors and vitamins	178
	Metabolism of other amino acids	77
	Metabolism of terpenoids and polyketides	39
	Nucleotide metabolism	108
	Xenobiotics biodegradation and metabolism	55

## Sheet: S5 KEGG annotation 
Table S5 presents a summary of notes from the KEGG·database.
Gene-id	e-value	identity	Database-GeneID	KO	gene-name	Description	Pathway	Pathway_definition
gene0002	6.8e-81	149/156(95.51)	ptn:PTRA_a1118	K08296	sixA	phosphohistidine phosphatase	--	--
gene0005	2.7e-69	136/137(99.27)	pha:PSHAa0969	K02356	efp	elongation factor P	--	--
gene0007	0	728/729(99.86)	pha:PSHAa0967	K01782	fadJ	3-hydroxyacyl-CoA dehydrogenase / enoyl-CoA hydratase / 3-hydroxybutyryl-CoA epimerase	ko01200|ko00071|ko00380|ko00310|ko00410|ko00281|ko00930|ko01040|ko00903|ko00280|ko01212|ko00650|ko00640|ko00362	Carbon metabolism|Fatty acid degradation|Tryptophan metabolism|Lysine degradation|beta-Alanine metabolism|Geraniol degradation|Caprolactam degradation|Biosynthesis of unsaturated fatty acids|Limonene and pinene degradation|Valine, leucine and isoleucine degradation|Fatty acid metabolism|Butanoate metabolism|Propanoate metabolism|Benzoate degradation
gene0008	2e-239	436/436(100.00)	pha:PSHAa0966	K00632	fadA, fadI	acetyl-CoA acyltransferase	ko00592|ko00071|ko00642|ko01212|ko00281|ko00280|ko00362	alpha-Linolenic acid metabolism|Fatty acid degradation|Ethylbenzene degradation|Fatty acid metabolism|Geraniol degradation|Valine, leucine and isoleucine degradation|Benzoate degradation
gene0009	3.9e-176	317/318(99.69)	ptn:PTRA_a1110	K03924	moxR	MoxR-like ATPase	--	--
gene0012	7.2e-159	287/287(100.00)	pha:PSHAa0962	K07114	yfbK	Ca-activated chloride channel homolog	--	--
gene0013	6.2e-243	436/442(98.64)	pha:PSHAa0961	K07114	yfbK	Ca-activated chloride channel homolog	--	--
gene0014	5.8e-14	40/40(100.00)	pia:PI2015_1006	K07114	yfbK	Ca-activated chloride channel homolog	--	--
gene0016	3.2e-98	185/185(100.00)	pha:PSHAa0959	K03088	SIG3.2, rpoE	RNA polymerase sigma-70 factor, ECF subfamily	--	--
gene0019	3.5e-227	397/397(100.00)	pha:PSHAa0956	K00813	aspC	aspartate aminotransferase	ko00400|ko00950|ko00350|ko00330|ko01210|ko01230|ko00401|ko00250|ko00220|ko00960|ko00270|ko00360	Phenylalanine, tyrosine and tryptophan biosynthesis|Isoquinoline alkaloid biosynthesis|Tyrosine metabolism|Arginine and proline metabolism|2-Oxocarboxylic acid metabolism|Biosynthesis of amino acids|Novobiocin biosynthesis|Alanine, aspartate and glutamate metabolism|Arginine biosynthesis|Tropane, piperidine and pyridine alkaloid biosynthesis|Cysteine and methionine metabolism|Phenylalanine metabo…
gene0023	1.5e-53	108/109(99.08)	pha:PSHAa0952	K03113	EIF1, SUI1	translation initiation factor 1	ko03013	RNA transport
gene0028	2.3e-215	385/386(99.74)	ptn:PTRA_a1092	K14170	pheA	chorismate mutase / prephenate dehydratase	ko01230|ko00400	Biosynthesis of amino acids|Phenylalanine, tyrosine and tryptophan biosynthesis
gene0029	2.4e-209	378/379(99.74)	pha:PSHAa0949	K14187	tyrA	chorismate mutase / prephenate dehydrogenase	ko00401|ko00400|ko01230	Novobiocin biosynthesis|Phenylalanine, tyrosine and tryptophan biosynthesis|Biosynthesis of amino acids
gene0031	1.8e-57	119/119(100.00)	pia:PI2015_0995	K02884	RP-L19, MRPL19, rplS	large subunit ribosomal protein L19	ko03010	Ribosome
gene0032	3.8e-102	188/188(100.00)	pha:PSHAa0946	K00554	trmD	tRNA (guanine37-N1)-methyltransferase	--	--
gene0033	1e-30	62/62(100.00)	pha:PSHAa0946	K00554	trmD	tRNA (guanine37-N1)-methyltransferase	--	--
gene0034	1e-101	178/178(100.00)	pha:PSHAa0945	K02860	rimM	16S rRNA processing protein RimM	--	--
gene0035	3.4e-39	82/82(100.00)	ptn:PTRA_a1085	K02959	RP-S16, MRPS16, rpsP	small subunit ribosomal protein S16	ko03010	Ribosome
gene0036	1.5e-114	251/254(98.82)	pha:PSHAa0942	K03106	SRP54, ffh	signal recognition particle subunit SRP54	ko02024|ko03070|ko03060	Quorum sensing|Bacterial secretion system|Protein export
gene0037	5e-103	205/206(99.51)	ptn:PTRA_a1083	K03106	SRP54, ffh	signal recognition particle subunit SRP54	ko02024|ko03070|ko03060	Quorum sensing|Bacterial secretion system|Protein export
gene0041	1.2e-302	522/525(99.43)	pha:PSHAa0937	K01919	gshA	glutamate--cysteine ligase	ko00480|ko00270	Glutathione metabolism|Cysteine and methionine metabolism
gene0042	1.2e-177	413/418(98.80)	pha:PSHAa0936	K03776	aer	aerotaxis receptor	ko02020|ko02030	Two-component system|Bacterial chemotaxis
gene0046	4.2e-138	241/244(98.77)	pha:PSHAa0934	K05810	yfiH	polyphenol oxidase	--	--
gene0047	6.5e-187	325/325(100.00)	pha:PSHAa0933	K06180	rluD	23S rRNA pseudouridine1911/1915/1917 synthase	--	--
gene0048	4.4e-138	253/254(99.61)	pha:PSHAa0932	K05807	bamD	outer membrane protein assembly factor BamD	--	--
gene0049	1.7e-54	112/112(100.00)	ptn:PTRA_a1069	K04751	glnB	nitrogen regulatory protein P-II 1	ko02020	Two-component system
gene0050	3.3e-73	140/170(82.35)	pha:PSHAa0930	K08084	fimT	type IV fimbrial biogenesis protein FimT	--	--
gene0052	2.3e-59	123/141(87.23)	pha:PSHAa0928	K02655	pilE	type IV pilus assembly protein PilE	--	--
gene0053	0	1000/1058(94.52)	pha:PSHAa0927	K02674	pilY1	type IV pilus assembly protein PilY1	--	--
gene0054	1e-79	158/167(94.61)	ptn:PTRA_a1064	K02673	pilX	type IV pilus assembly protein PilX	--	--
gene0055	3.9e-70	136/136(100.00)	pha:PSHAa0925	K02672	pilW	type IV pilus assembly protein PilW	--	--
gene0056	2.9e-105	192/194(98.97)	pha:PSHAa0925	K02672	pilW	type IV pilus assembly protein PilW	--	--
gene0057	2.4e-81	159/159(100.00)	pha:PSHAa0924	K02671	pilV	type IV pilus assembly protein PilV	--	--
gene0058	1.3e-120	229/233(98.28)	pha:PSHAa0923	K08083	algR	two-component system, LytTR family, response regulator AlgR	ko02020	Two-component system
gene0059	2e-181	340/344(98.84)	pha:PSHAa0922	K08082	algZ	two-component system, LytTR family, sensor histidine kinase AlgZ	ko02020	Two-component system
gene0060	6.7e-173	308/309(99.68)	pha:PSHAa0921	K03527	ispH, lytB	4-hydroxy-3-methylbut-2-en-1-yl diphosphate reductase	ko00900	Terpenoid backbone biosynthesis
gene0061	2.9e-78	146/146(100.00)	pha:PSHAa0920	K03774	slpA	FKBP-type peptidyl-prolyl cis-trans isomerase SlpA	--	--
gene0062	6.1e-88	165/166(99.40)	pha:PSHAa0919	K03101	lspA	signal peptidase II	ko03060	Protein export
gene0063	0	652/654(99.69)	pha:PSHAa0918	K01870	IARS, ileS	isoleucyl-tRNA synthetase	ko00970	Aminoacyl-tRNA biosynthesis
gene0064	1.4e-27	58/58(100.00)	ptn:PTRA_a1055	K01870	IARS, ileS	isoleucyl-tRNA synthetase	ko00970	Aminoacyl-tRNA biosynthesis
gene0065	2.1e-68	123/123(100.00)	pbw:D172_005460	K01870	IARS, ileS	isoleucyl-tRNA synthetase	ko00970	Aminoacyl-tRNA biosynthesis
gene0066	2.8e-171	308/308(100.00)	pha:PSHAa0917	K11753	ribF	riboflavin kinase / FMN adenylyltransferase	ko00740	Riboflavin metabolism
gene0067	2.4e-99	196/196(100.00)	ptn:PTRA_a1053	K03980	murJ, mviN	putative peptidoglycan lipid II flippase	ko00550	Peptidoglycan biosynthesis
gene0068	2.5e-156	289/289(100.00)	pha:PSHAa0916	K03980	murJ, mviN	putative peptidoglycan lipid II flippase	ko00550	Peptidoglycan biosynthesis
gene0069	7.4e-37	85/86(98.84)	ptn:PTRA_a1052	K02968	RP-S20, rpsT	small subunit ribosomal protein S20	ko03010	Ribosome
gene0070	2.8e-64	127/127(100.00)	pha:PSHAa0913	K03413	cheY	two-component system, chemotaxis family, chemotaxis protein CheY	ko02020|ko02030	Two-component system|Bacterial chemotaxis
gene0072	8.1e-296	524/525(99.81)	pha:PSHAa0910	K02433	gatA, QRSL1	aspartyl-tRNA(Asn)/glutamyl-tRNA(Gln) amidotransferase subunit A	ko00970	Aminoacyl-tRNA biosynthesis
gene0074	2.7e-216	382/383(99.74)	pha:PSHAa0908	K00626	E2.3.1.9, atoB	acetyl-CoA C-acetyltransferase	ko00900|ko01200|ko00071|ko00380|ko00310|ko00072|ko00620|ko00630|ko00720|ko00280|ko02020|ko01212|ko00650|ko00640|ko00362	Terpenoid backbone biosynthesis|Carbon metabolism|Fatty acid degradation|Tryptophan metabolism|Lysine degradation|Synthesis and degradation of ketone bodies|Pyruvate metabolism|Glyoxylate and dicarboxylate metabolism|Carbon fixation pathways in prokaryotes|Valine, leucine and isoleucine degradation|Two-component system|Fatty acid metabolism|Butanoate metabolism|Propanoate metabolism|Benzoate degr…
gene0076	1.6e-211	358/358(100.00)	pha:PSHAa0906	K00253	IVD, ivd	isovaleryl-CoA dehydrogenase	ko00280	Valine, leucine and isoleucine degradation
gene0077	1.3e-137	249/250(99.60)	pha:PSHAa0905	K01692	paaF, echA	enoyl-CoA hydratase	ko00071|ko00380|ko00310|ko00410|ko00281|ko00930|ko00903|ko00280|ko00627|ko01212|ko00650|ko00640|ko00362|ko00360	Fatty acid degradation|Tryptophan metabolism|Lysine degradation|beta-Alanine metabolism|Geraniol degradation|Caprolactam degradation|Limonene and pinene degradation|Valine, leucine and isoleucine degradation|Aminobenzoate degradation|Fatty acid metabolism|Butanoate metabolism|Propanoate metabolism|Benzoate degradation|Phenylalanine metabolism
gene0078	5.7e-121	226/227(99.56)	pha:PSHAa0904	K00459	ncd2, npd	nitronate monooxygenase	ko00910	Nitrogen metabolism
gene0080	2.1e-42	89/90(98.89)	ptn:PTRA_a1036	K01692	paaF, echA	enoyl-CoA hydratase	ko00071|ko00380|ko00310|ko00410|ko00281|ko00930|ko00903|ko00280|ko00627|ko01212|ko00650|ko00640|ko00362|ko00360	Fatty acid degradation|Tryptophan metabolism|Lysine degradation|beta-Alanine metabolism|Geraniol degradation|Caprolactam degradation|Limonene and pinene degradation|Valine, leucine and isoleucine degradation|Aminobenzoate degradation|Fatty acid metabolism|Butanoate metabolism|Propanoate metabolism|Benzoate degradation|Phenylalanine metabolism
gene0081	9.5e-112	196/196(100.00)	ptn:PTRA_a1036	K01692	paaF, echA	enoyl-CoA hydratase	ko00071|ko00380|ko00310|ko00410|ko00281|ko00930|ko00903|ko00280|ko00627|ko01212|ko00650|ko00640|ko00362|ko00360	Fatty acid degradation|Tryptophan metabolism|Lysine degradation|beta-Alanine metabolism|Geraniol degradation|Caprolactam degradation|Limonene and pinene degradation|Valine, leucine and isoleucine degradation|Aminobenzoate degradation|Fatty acid metabolism|Butanoate metabolism|Propanoate metabolism|Benzoate degradation|Phenylalanine metabolism
gene0082	1.3e-41	84/84(100.00)	pha:PSHAa0902	K01040	gctB	glutaconate CoA-transferase, subunit B	ko00643|ko00650	Styrene degradation|Butanoate metabolism
gene0083	2.6e-100	180/182(98.90)	pha:PSHAa0902	K01040	gctB	glutaconate CoA-transferase, subunit B	ko00643|ko00650	Styrene degradation|Butanoate metabolism
gene0084	3e-156	264/265(99.62)	pha:PSHAa0901	K01039	gctA	glutaconate CoA-transferase, subunit A	ko00643|ko00650	Styrene degradation|Butanoate metabolism
gene0085	9.2e-180	296/296(100.00)	pha:PSHAa0900	K16049	hsaC	3,4-dihydroxy-9,10-secoandrosta-1,3,5(10)-triene-9,17-dione 4,5-dioxygenase	ko00984|ko01220	Steroid degradation|Degradation of aromatic compounds
gene0086	8e-28	63/64(98.44)	pha:PSHAa0898	K07068	K07068	uncharacterized protein	--	--
gene0087	1.4e-54	109/112(97.32)	ptn:PTRA_a1031	K07068	K07068	uncharacterized protein	--	--
gene0090	0	587/589(99.66)	pha:PSHAa0896	K00666	K00666	fatty-acyl-CoA synthase	--	--
gene0092	9.1e-148	273/275(99.27)	ptn:PTRA_a1027	K00059	fabG	3-oxoacyl-[acyl-carrier protein] reductase	ko00061|ko01040|ko01212|ko00780	Fatty acid biosynthesis|Biosynthesis of unsaturated fatty acids|Fatty acid metabolism|Biotin metabolism
gene0093	3.4e-174	298/300(99.33)	pha:PSHAa0893	K16050	hsaD	4,5:9,10-diseco-3-hydroxy-5,9,17-trioxoandrosta-1(10),2-diene-4-oate hydrolase	ko00984|ko01220	Steroid degradation|Degradation of aromatic compounds
gene0094	0	702/706(99.43)	pha:PSHAa0892	K00219	fadH	2,4-dienoyl-CoA reductase (NADPH2)	--	--
gene0095	5.5e-144	262/262(100.00)	pha:PSHAa0891	K00038	E1.1.1.53	3alpha(or 20beta)-hydroxysteroid dehydrogenase	ko00140	Steroid hormone biosynthesis
gene0107	2.1e-146	260/260(100.00)	pha:PSHAa0880	K00354	E1.6.99.1	NADPH2 dehydrogenase	--	--
gene0108	7.5e-42	84/84(100.00)	pha:PSHAa0880	K00354	E1.6.99.1	NADPH2 dehydrogenase	--	--
gene0110	5.1e-201	356/356(100.00)	pha:PSHAa0878	K15983	kshB	3-ketosteroid 9alpha-monooxygenase subunit B	ko00984	Steroid degradation
gene0111	1.4e-239	406/406(100.00)	pha:PSHAa0877	K16047	hsaA	3-hydroxy-9,10-secoandrosta-1,3,5(10)-triene-9,17-dione monooxygenase	ko00984	Steroid degradation
gene0112	0	522/787(66.33)	pha:PSHAa0876	K02014	TC.FEV.OM	iron complex outermembrane recepter protein	--	--
gene0114	5e-52	116/117(99.15)	pha:PSHAa0874	K03075	secG	preprotein translocase subunit SecG	ko02024|ko03070|ko03060	Quorum sensing|Bacterial secretion system|Protein export
gene0115	1.4e-131	249/249(100.00)	pha:PSHAa0873	K01803	TPI, tpiA	triosephosphate isomerase (TIM)	ko00710|ko00562|ko01200|ko01230|ko00051|ko00010	Carbon fixation in photosynthetic organisms|Inositol phosphate metabolism|Carbon metabolism|Biosynthesis of amino acids|Fructose and mannose metabolism|Glycolysis / Gluconeogenesis
gene0116	1.2e-255	449/449(100.00)	ptn:PTRA_a0997	K03431	glmM	phosphoglucosamine mutase	ko00520	Amino sugar and nucleotide sugar metabolism
gene0117	4.1e-153	279/281(99.29)	pha:PSHAa0871	K00796	folP	dihydropteroate synthase	ko00790	Folate biosynthesis
gene0118	0	634/635(99.84)	ptn:PTRA_a0995	K03798	ftsH, hflB	cell division protease FtsH	--	--
gene0119	3.1e-113	209/209(100.00)	pha:PSHAa0869	K02427	rlmE, rrmJ, ftsJ	23S rRNA (uridine2552-2'-O)-methyltransferase	--	--
gene0120	1.3e-45	98/98(100.00)	pha:PSHAa0868	K07574	yhbY	RNA-binding protein	--	--
gene0123	8.2e-196	338/348(97.13)	pha:PSHAa0865	K01467	ampC	beta-lactamase class C	ko02020	Two-component system
gene0129	2e-240	450/451(99.78)	ptn:PTRA_a0984	K03308	TC.NSS	neurotransmitter:Na+ symporter, NSS family	--	--
gene0130	1.7e-81	149/149(100.00)	pha:PSHAa0858	K02348	elaA	ElaA protein	--	--
gene0131	2.7e-140	247/247(100.00)	ptn:PTRA_a0981	K06377	spo0M	sporulation-control protein	--	--
gene0133	1e-34	73/73(100.00)	ptn:PTRA_a0979	K09954	K09954	uncharacterized protein	--	--
gene0134	7e-226	411/414(99.28)	pha:PSHAa0854	K02484	K02484	two-component system, OmpR family, sensor kinase	--	--
gene0135	7.5e-129	230/230(100.00)	pha:PSHAa0853	K07661	rstA	two-component system, OmpR family, response regulator RstA	ko02020	Two-component system
gene0137	8.7e-162	283/283(100.00)	pha:PSHAa0851	K07274	mipA, ompV	MipA family protein	--	--
gene0138	7.9e-171	301/301(100.00)	pha:PSHAa0850	K02521	ilvY	LysR family transcriptional regulator, positive regulator for ilvC	--	--
gene0139	1.5e-283	490/490(100.00)	ptn:PTRA_a0972	K00053	ilvC	ketol-acid reductoisomerase	ko00770|ko01210|ko00290|ko01230	Pantothenate and CoA biosynthesis|2-Oxocarboxylic acid metabolism|Valine, leucine and isoleucine biosynthesis|Biosynthesis of amino acids
gene0140	9.6e-298	576/581(99.14)	pha:PSHAa0848	K03406	mcp	methyl-accepting chemotaxis protein	ko02020|ko02030	Two-component system|Bacterial chemotaxis
gene0143	2.6e-52	102/104(98.08)	pha:PSHAa0845	K07461	K07461	putative endonuclease	--	--
gene0144	2e-61	118/119(99.16)	pha:PSHAa0844	K06186	bamE, smpA	outer membrane protein assembly factor BamE	--	--
gene0145	1.9e-50	107/107(100.00)	pha:PSHAa0843	K09801	K09801	uncharacterized protein	--	--
gene0147	4.2e-86	159/159(100.00)	ptn:PTRA_a0960	K03664	smpB	SsrA-binding protein	--	--
gene0149	9.7e-28	59/59(100.00)	ptn:PTRA_a0958	K03386	PRDX2_4, ahpC	peroxiredoxin (alkyl hydroperoxide reductase subunit C)	ko04214	Apoptosis - fly
gene0150	1.6e-134	237/237(100.00)	pha:PSHAa0838	K03603	fadR	GntR family transcriptional regulator, negative regulator for fad regulon and positive regulator of fabA	--	--
gene0151	1.4e-95	172/172(100.00)	pha:PSHAa0837	K03611	dsbB	disulfide bond formation protein DsbB	--	--
gene0153	1.8e-45	99/99(100.00)	pha:PSHAa0835	K02237	comEA	competence protein ComEA	--	--
gene0154	2.1e-46	103/105(98.10)	pha:PSHAa0834	K09918	K09918	uncharacterized protein	--	--
gene0155	4.7e-233	435/436(99.77)	pha:PSHAa0833	K03307	TC.SSS	solute:Na+ symporter, SSS family	--	--
gene0156	2.5e-228	406/407(99.75)	pha:PSHAa0832	K07181	K07181	c-di-GMP phosphodiesterase	--	--
gene0157	4.8e-134	242/243(99.59)	pha:PSHAa0831	K04754	mlaA, vacJ	phospholipid-binding lipoprotein MlaA	--	--
gene0162	1.6e-79	152/153(99.35)	pha:PSHAa0829	K02200	ccmH	cytochrome c-type biogenesis protein CcmH	--	--
gene0163	3.5e-108	189/189(100.00)	pha:PSHAa0828	K02199	ccmG, dsbE	cytochrome c biogenesis protein CcmG, thiol:disulfide interchange protein DsbE	--	--
gene0164	0	656/656(100.00)	pha:PSHAa0827	K02198	ccmF	cytochrome c-type biogenesis protein CcmF	--	--
gene0165	3.3e-83	159/159(100.00)	pha:PSHAa0826	K02197	ccmE	cytochrome c-type biogenesis protein CcmE	--	--
gene0166	1.4e-27	66/66(100.00)	pha:PSHAa0825	K02196	ccmD	heme exporter protein D	ko02010	ABC transporters
gene0167	8e-137	245/245(100.00)	pha:PSHAa0824	K02195	ccmC	heme exporter protein C	ko02010	ABC transporters
gene0168	7.5e-54	127/127(100.00)	ptn:PTRA_a0941	K02194	ccmB	heme exporter protein B	ko02010	ABC transporters
gene0169	1.4e-37	81/81(100.00)	pha:PSHAa0823	K02194	ccmB	heme exporter protein B	ko02010	ABC transporters
gene0170	6e-96	177/177(100.00)	pha:PSHAa0822	K02193	ccmA	heme exporter protein A	ko02010	ABC transporters
gene0174	1.4e-50	102/102(100.00)	pha:PSHAa0820	K04061	flhB2	flagellar biosynthesis protein	--	--
gene0176	1.4e-84	165/165(100.00)	pha:PSHAa0818	K03408	cheW	purine-binding chemotaxis protein CheW	ko02020|ko02030	Two-component system|Bacterial chemotaxis
gene0177	1.1e-130	237/249(95.18)	ptn:PTRA_a0933	K03408	cheW	purine-binding chemotaxis protein CheW	ko02020|ko02030	Two-component system|Bacterial chemotaxis
gene0178	2.9e-137	254/256(99.22)	pha:PSHAa0816	K03496	parA, soj	chromosome partitioning protein	--	--
gene0179	9.9e-172	317/319(99.37)	pha:PSHAa0815	K02557	motB	chemotaxis protein MotB	ko02030|ko02040	Bacterial chemotaxis|Flagellar assembly
gene0180	2.8e-124	253/254(99.61)	ptn:PTRA_a0929	K02556	motA	chemotaxis protein MotA	ko02020|ko02030|ko02040	Two-component system|Bacterial chemotaxis|Flagellar assembly
gene0181	4.6e-211	391/391(100.00)	pha:PSHAa0813	K03412	cheB	two-component system, chemotaxis family, protein-glutamate methylesterase/glutaminase	ko02020|ko02030	Two-component system|Bacterial chemotaxis
gene0182	0	717/733(97.82)	pha:PSHAa0812	K03407	cheA	two-component system, chemotaxis family, sensor kinase CheA	ko02020|ko02030	Two-component system|Bacterial chemotaxis
gene0183	1.5e-133	252/253(99.60)	pha:PSHAa0811	K03414	cheZ	chemotaxis protein CheZ	ko02030	Bacterial chemotaxis
gene0184	3.2e-56	112/112(100.00)	ptn:PTRA_a0924	K03413	cheY	two-component system, chemotaxis family, chemotaxis protein CheY	ko02020|ko02030	Two-component system|Bacterial chemotaxis
gene0185	2e-127	236/236(100.00)	pha:PSHAa0809	K02405	fliA	RNA polymerase sigma factor for flagellar operon FliA	ko02020|ko05111	Two-component system|Vibrio cholerae pathogenic cycle
gene0186	1.9e-153	286/286(100.00)	pha:PSHAa0808	K04562	flhG, fleN	flagellar biosynthesis protein FlhG	ko02040	Flagellar assembly
gene0187	1e-260	495/497(99.60)	pha:PSHAa0807	K02404	flhF	flagellar biosynthesis protein FlhF	--	--
gene0188	0	702/703(99.86)	ptn:PTRA_a0920	K02400	flhA	flagellar biosynthesis protein FlhA	ko02040	Flagellar assembly
gene0189	9.5e-206	375/376(99.73)	pha:PSHAa0805	K02401	flhB	flagellar biosynthetic protein FlhB	ko02040	Flagellar assembly
gene0190	2.2e-137	258/259(99.61)	ptn:PTRA_a0917	K02421	fliR	flagellar biosynthetic protein FliR	ko02040	Flagellar assembly
gene0191	3.4e-37	88/89(98.88)	ptn:PTRA_a0916	K02420	fliQ	flagellar biosynthetic protein FliQ	ko02040	Flagellar assembly
gene0192	2.3e-120	246/246(100.00)	pha:PSHAa0802	K02419	fliP	flagellar biosynthetic protein FliP	ko02040	Flagellar assembly
gene0193	2.2e-50	125/125(100.00)	pha:PSHAa0801	K02418	fliOZ, fliO	flagellar protein FliO/FliZ	ko02040	Flagellar assembly
gene0194	1.1e-63	132/132(100.00)	ptn:PTRA_a0912	K02417	fliNY, fliN	flagellar motor switch protein FliN/FliY	ko02030|ko02040	Bacterial chemotaxis|Flagellar assembly
gene0195	4.8e-67	134/135(99.26)	pha:PSHAa0799	K02416	fliM	flagellar motor switch protein FliM	ko02030|ko02040	Bacterial chemotaxis|Flagellar assembly
gene0196	4.8e-24	55/56(98.21)	pia:PI2015_2190	K02416	fliM	flagellar motor switch protein FliM	ko02030|ko02040	Bacterial chemotaxis|Flagellar assembly
gene0197	1.5e-83	158/159(99.37)	pha:PSHAa0799	K02416	fliM	flagellar motor switch protein FliM	ko02030|ko02040	Bacterial chemotaxis|Flagellar assembly
gene0198	2.6e-52	174/176(98.86)	ptn:PTRA_a0910	K02415	fliL	flagellar FliL protein	--	--
gene0199	2.3e-266	524/526(99.62)	pha:PSHAa0797	K02414	fliK	flagellar hook-length control protein FliK	ko02040	Flagellar assembly
gene0200	7e-59	129/142(90.85)	ptn:PTRA_a0907	K02413	fliJ	flagellar FliJ protein	ko02040	Flagellar assembly
gene0201	4.1e-240	444/444(100.00)	ptn:PTRA_a0906	K02412	fliI	flagellum-specific ATP synthase	ko02040	Flagellar assembly
gene0202	7.2e-103	227/231(98.27)	ptn:PTRA_a0905	K02411	fliH	flagellar assembly protein FliH	ko02040	Flagellar assembly
gene0203	2.3e-177	339/345(98.26)	pha:PSHAa0793	K02410	fliG	flagellar motor switch protein FliG	ko02030|ko02040	Bacterial chemotaxis|Flagellar assembly
gene0204	6.2e-61	125/125(100.00)	pha:PSHAa0792	K02409	fliF	flagellar M-ring protein FliF	ko02040	Flagellar assembly
gene0205	6.9e-178	336/338(99.41)	ptn:PTRA_a0902	K02409	fliF	flagellar M-ring protein FliF	ko02040	Flagellar assembly
gene0206	5.7e-50	110/110(100.00)	ptn:PTRA_a0901	K02408	fliE	flagellar hook-basal body complex protein FliE	ko02040	Flagellar assembly
gene0207	1.2e-266	484/486(99.59)	pha:PSHAa0790	K10943	flrC, fleR	two-component system, response regulator FlrC	ko02020|ko05111	Two-component system|Vibrio cholerae pathogenic cycle
gene0208	2.5e-212	387/392(98.72)	pha:PSHAa0789	K10942	flrB, fleS	two-component system, sensor histidine kinase FlrB	ko02020|ko05111	Two-component system|Vibrio cholerae pathogenic cycle
gene0209	1.5e-109	190/195(97.44)	ptn:PTRA_a0898	K01246	tag	DNA-3-methyladenine glycosylase I	ko03410	Base excision repair
gene0210	1.8e-270	475/483(98.34)	pha:PSHAa0787	K10941	flrA	sigma-54 dependent transcriptional regulator, flagellar regulatory protein	ko02020|ko05111	Two-component system|Vibrio cholerae pathogenic cycle
gene0211	5.6e-68	133/133(100.00)	pha:PSHAa0786	K02422	fliS	flagellar protein FliS	ko02040	Flagellar assembly
gene0213	6.4e-244	453/470(96.38)	ptn:PTRA_a0893	K02407	fliD	flagellar hook-associated protein 2	ko02040	Flagellar assembly
gene0214	4.6e-57	130/138(94.20)	ptn:PTRA_a0891	K06603	flaG	flagellar protein FlaG	--	--
gene0215	1.2e-122	278/477(58.28)	shm:Shewmr7_1341	K02406	fliC	flagellin	ko02020|ko02040	Two-component system|Flagellar assembly
gene0216	5.2e-151	282/295(95.59)	pha:PSHAa0779	K02397	flgL	flagellar hook-associated protein 3 FlgL	ko02040	Flagellar assembly
gene0217	1.3e-55	119/119(100.00)	ptn:PTRA_a0887	K02397	flgL	flagellar hook-associated protein 3 FlgL	ko02040	Flagellar assembly
gene0218	2.5e-107	204/204(100.00)	pha:PSHAa0778	K02396	flgK	flagellar hook-associated protein 1 FlgK	ko02040	Flagellar assembly
gene0219	5.8e-231	417/422(98.82)	pha:PSHAa0778	K02396	flgK	flagellar hook-associated protein 1 FlgK	ko02040	Flagellar assembly
gene0220	5.9e-62	124/126(98.41)	pha:PSHAa0777	K02395	flgJ	flagellar protein FlgJ	--	--
gene0221	2.3e-100	208/208(100.00)	pha:PSHAa0777	K02395	flgJ	flagellar protein FlgJ	--	--
gene0222	1.9e-192	355/355(100.00)	ptn:PTRA_a0884	K02394	flgI	flagellar P-ring protein precursor FlgI	ko02040	Flagellar assembly
gene0223	2.2e-120	226/227(99.56)	pha:PSHAa0775	K02393	flgH	flagellar L-ring protein precursor FlgH	ko02040	Flagellar assembly
gene0224	4e-142	262/262(100.00)	ptn:PTRA_a0882	K02392	flgG	flagellar basal-body rod protein FlgG	ko02040	Flagellar assembly
gene0225	6.6e-131	247/247(100.00)	pha:PSHAa0773	K02391	flgF	flagellar basal-body rod protein FlgF	ko02040	Flagellar assembly
gene0226	7.1e-248	452/454(99.56)	pha:PSHAa0772	K02390	flgE	flagellar hook protein FlgE	ko02040	Flagellar assembly
gene0227	1.3e-114	223/225(99.11)	pha:PSHAa0771	K02389	flgD	flagellar basal-body rod modification protein FlgD	ko02040	Flagellar assembly
gene0228	1.9e-69	143/143(100.00)	pha:PSHAa0770	K02388	flgC	flagellar basal-body rod protein FlgC	ko02040	Flagellar assembly
gene0229	5.8e-68	135/135(100.00)	ptn:PTRA_a0875	K02387	flgB	flagellar basal-body rod protein FlgB	ko02040	Flagellar assembly
gene0230	2e-152	275/276(99.64)	pha:PSHAa0767	K00575	cheR	chemotaxis protein methyltransferase CheR	ko02020|ko02030	Two-component system|Bacterial chemotaxis
gene0231	2.7e-174	311/311(100.00)	ptn:PTRA_a0871	K03415	cheV	two-component system, chemotaxis family, chemotaxis protein CheV	ko02020|ko02030	Two-component system|Bacterial chemotaxis
gene0232	7.5e-124	234/236(99.15)	pha:PSHAa0765	K02386	flgA	flagella basal body P-ring formation protein FlgA	ko02040	Flagellar assembly
gene0233	3e-48	106/106(100.00)	pha:PSHAa0764	K02398	flgM	negative regulator of flagellin synthesis FlgM	ko02040	Flagellar assembly
gene0234	1.2e-53	113/114(99.12)	pha:PSHAa0763	K02399	flgN	flagella synthesis protein FlgN	ko02040	Flagellar assembly
gene0235	3.9e-57	116/116(100.00)	ptn:PTRA_a0867	K09860	K09860	uncharacterized protein	--	--
gene0237	1.3e-165	299/300(99.67)	pha:PSHAa0760	K04761	oxyR	LysR family transcriptional regulator, hydrogen peroxide-inducible genes activator	--	--
gene0239	6.5e-111	204/209(97.61)	pha:PSHAa0758	K00382	DLD, lpd, pdhD	dihydrolipoamide dehydrogenase	ko00260|ko01200|ko00630|ko00620|ko00020|ko00280|ko00640|ko00010	Glycine, serine and threonine metabolism|Carbon metabolism|Glyoxylate and dicarboxylate metabolism|Pyruvate metabolism|Citrate cycle (TCA cycle)|Valine, leucine and isoleucine degradation|Propanoate metabolism|Glycolysis / Gluconeogenesis
gene0240	1.1e-138	241/246(97.97)	pha:PSHAa0758	K00382	DLD, lpd, pdhD	dihydrolipoamide dehydrogenase	ko00260|ko01200|ko00630|ko00620|ko00020|ko00280|ko00640|ko00010	Glycine, serine and threonine metabolism|Carbon metabolism|Glyoxylate and dicarboxylate metabolism|Pyruvate metabolism|Citrate cycle (TCA cycle)|Valine, leucine and isoleucine degradation|Propanoate metabolism|Glycolysis / Gluconeogenesis
gene0262	1.4e-159	292/292(100.00)	pha:PSHAa0750	K00963	UGP2, galU, galF	UTP--glucose-1-phosphate uridylyltransferase	ko00040|ko00520|ko00500|ko00052	Pentose and glucuronate interconversions|Amino sugar and nucleotide sugar metabolism|Starch and sucrose metabolism|Galactose metabolism
gene0263	9.2e-25	54/54(100.00)	pha:PSHAa0749	K00560	thyA, TYMS	thymidylate synthase	ko00240|ko00670	Pyrimidine metabolism|One carbon pool by folate
gene0267	0	665/1044(63.70)	vvm:VVMO6_03683	K03546	sbcC	DNA repair protein SbcC/Rad50	--	--
gene0272	9.2e-50	108/289(37.37)	cen:LH86_09710	K07448	mrr	restriction system protein	--	--
gene0277	1e-131	233/244(95.49)	ptn:PTRA_a1920	K01150	endA	deoxyribonuclease I	--	--
gene0279	1.4e-69	135/137(98.54)	ptn:PTRA_a1922	K03503	DPO5D, umuD	DNA polymerase V	--	--
gene0280	1.1e-186	324/335(96.72)	ptn:PTRA_a1923	K03502	DPO5C, umuC	DNA polymerase V	--	--
gene0287	4.3e-131	215/277(77.62)	ppf:Pput_5043	K00560	thyA, TYMS	thymidylate synthase	ko00240|ko00670	Pyrimidine metabolism|One carbon pool by folate
gene0293	1.7e-111	195/199(97.99)	pha:PSHAa0749	K00560	thyA, TYMS	thymidylate synthase	ko00240|ko00670	Pyrimidine metabolism|One carbon pool by folate
gene0294	2.7e-06	28/31(90.32)	pha:PSHAa0749	K00560	thyA, TYMS	thymidylate synthase	ko00240|ko00670	Pyrimidine metabolism|One carbon pool by folate
gene0295	3.2e-51	98/99(98.99)	pha:PSHAa0748	K13292	lgt, umpA	phosphatidylglycerol:prolipoprotein diacylglycerol transferase	--	--
gene0297	6.7e-47	95/95(100.00)	pha:PSHAa0746	K08484	PTS-EI.PTSP, ptsP	phosphotransferase system, enzyme I, PtsP	ko02060	Phosphotransferase system (PTS)
gene0298	0	643/667(96.40)	ptn:PTRA_a0844	K08484	PTS-EI.PTSP, ptsP	phosphotransferase system, enzyme I, PtsP	ko02060	Phosphotransferase system (PTS)
gene0299	3.8e-101	171/172(99.42)	pha:PSHAa0745	K08311	nudH	putative (di)nucleoside polyphosphate hydrolase	ko03018	RNA degradation
gene0301	3.4e-126	221/223(99.10)	pha:PSHAa0743	K03573	mutH	DNA mismatch repair protein MutH	ko03430	Mismatch repair
gene0302	5.7e-239	432/432(100.00)	pha:PSHAa0742	K01689	ENO, eno	enolase	ko04066|ko00680|ko03018|ko01200|ko01230|ko00010	HIF-1 signaling pathway|Methane metabolism|RNA degradation|Carbon metabolism|Biosynthesis of amino acids|Glycolysis / Gluconeogenesis
gene0303	0	544/544(100.00)	pha:PSHAa0741	K01937	pyrG, CTPS	CTP synthase	ko00240	Pyrimidine metabolism
gene0304	9.2e-147	264/265(99.62)	pha:PSHAa0740	K04765	mazG	nucleoside triphosphate diphosphatase	ko00230|ko00240	Purine metabolism|Pyrimidine metabolism
gene0305	0	714/718(99.44)	pha:PSHAa0739	K00951	relA	GTP pyrophosphokinase	ko00230	Purine metabolism
gene0306	5.4e-242	424/424(100.00)	pha:PSHAa0738	K03215	rumA	23S rRNA (uracil1939-C5)-methyltransferase	--	--
gene0307	7e-295	535/536(99.81)	pha:PSHAa0737	K07678	barA	two-component system, NarL family, sensor histidine kinase BarA	ko02020	Two-component system
gene0308	2.6e-166	296/297(99.66)	ptn:PTRA_a0836	K07678	barA	two-component system, NarL family, sensor histidine kinase BarA	ko02020	Two-component system
gene0309	1.1e-65	121/122(99.18)	ptn:PTRA_a0835	K06996	K06996	uncharacterized protein	--	--
gene0310	8.2e-76	150/150(100.00)	pha:PSHAa0735	K03474	pdxJ	pyridoxine 5-phosphate synthase	ko00750	Vitamin B6 metabolism
gene0311	1e-37	81/81(100.00)	ptn:PTRA_a0834	K03474	pdxJ	pyridoxine 5-phosphate synthase	ko00750	Vitamin B6 metabolism
gene0312	3.4e-129	230/230(100.00)	pha:PSHAa0734	K03584	recO	DNA repair protein RecO (recombination protein O)	ko03440	Homologous recombination
gene0313	7.6e-177	310/310(100.00)	pha:PSHAa0733	K03595	era	GTPase	--	--
gene0314	1.6e-123	225/225(100.00)	ptn:PTRA_a0830	K03685	rnc, DROSHA, RNT1	ribonuclease III	ko03008	Ribosome biogenesis in eukaryotes
gene0315	2.7e-182	311/311(100.00)	ptn:PTRA_a0829	K03100	lepB, TPP	signal peptidase I	ko02024|ko03060	Quorum sensing|Protein export
gene0317	3e-78	149/149(100.00)	pha:PSHAa0729	K03803	rseC	sigma-E factor negative regulatory protein RseC	--	--
gene0318	6e-143	254/257(98.83)	pha:PSHAa0728	K03598	rseB	sigma-E factor negative regulatory protein RseB	--	--
gene0319	3.9e-27	62/62(100.00)	pha:PSHAa0728	K03598	rseB	sigma-E factor negative regulatory protein RseB	--	--
gene0320	1e-105	205/205(100.00)	pha:PSHAa0727	K03597	rseA	sigma-E factor negative regulatory protein RseA	--	--
gene0321	6.8e-116	213/213(100.00)	ptn:PTRA_a0823	K03088	SIG3.2, rpoE	RNA polymerase sigma-70 factor, ECF subfamily	--	--
gene0322	7e-308	522/522(100.00)	pha:PSHAa0725	K00278	nadB	L-aspartate oxidase	ko00250|ko00760	Alanine, aspartate and glutamate metabolism|Nicotinate and nicotinamide metabolism
gene0324	1.8e-39	83/84(98.81)	pha:PSHAa0723	K09159	cptB	antitoxin CptB	--	--
gene0325	1e-64	125/127(98.43)	pha:PSHAa0722	K06980	ygfZ	tRNA-modifying protein YgfZ	--	--
gene0326	7.3e-56	114/116(98.28)	pha:PSHAa0722	K06980	ygfZ	tRNA-modifying protein YgfZ	--	--
gene0327	7.2e-86	161/161(100.00)	pha:PSHAa0721	K03775	slyD	FKBP-type peptidyl-prolyl cis-trans isomerase SlyD	--	--
gene0330	6.4e-32	67/67(100.00)	pha:PSHAa0718	K09901	K09901	uncharacterized protein	--	--
gene0331	2.1e-14	39/40(97.50)	ptn:PTRA_a0814	K09901	K09901	uncharacterized protein	--	--
gene0337	6.4e-241	450/450(100.00)	pha:PSHAa0712	K06213	mgtE	magnesium transporter	--	--
gene0339	4.9e-262	555/555(100.00)	pha:PSHAa0711	K03406	mcp	methyl-accepting chemotaxis protein	ko02020|ko02030	Two-component system|Bacterial chemotaxis
gene0352	4.7e-157	276/276(100.00)	pha:PSHAa0701	K01433	purU	formyltetrahydrofolate deformylase	ko00670|ko00630	One carbon pool by folate|Glyoxylate and dicarboxylate metabolism
gene0353	2.8e-160	298/298(100.00)	pha:PSHAa0700	K12942	abgT	aminobenzoyl-glutamate transport protein	--	--
gene0354	1.6e-49	106/109(97.25)	pha:PSHAa0700	K12942	abgT	aminobenzoyl-glutamate transport protein	--	--
gene0355	1.3e-49	101/101(100.00)	pha:PSHAa0700	K12942	abgT	aminobenzoyl-glutamate transport protein	--	--
gene0357	1.5e-132	230/230(100.00)	pha:PSHAa0698	K01895	ACSS, acs	acetyl-CoA synthetase	ko00680|ko01200|ko00620|ko00720|ko00640|ko00010	Methane metabolism|Carbon metabolism|Pyruvate metabolism|Carbon fixation pathways in prokaryotes|Propanoate metabolism|Glycolysis / Gluconeogenesis
gene0358	5.3e-172	288/288(100.00)	pha:PSHAa0698	K01895	ACSS, acs	acetyl-CoA synthetase	ko00680|ko01200|ko00620|ko00720|ko00640|ko00010	Methane metabolism|Carbon metabolism|Pyruvate metabolism|Carbon fixation pathways in prokaryotes|Propanoate metabolism|Glycolysis / Gluconeogenesis
gene0360	0	698/706(98.87)	pha:PSHAa0695	K16088	TC.FEV.OM1, fhuE, fpvA, fptA	outer-membrane receptor for ferric coprogen and ferric-rhodotorulic acid	--	--
gene0361	3.2e-192	347/347(100.00)	pha:PSHAa0694	K03553	recA	recombination protein RecA	ko03440	Homologous recombination
gene0362	2.9e-35	79/79(100.00)	pha:PSHAa0693	K03743	pncC	nicotinamide-nucleotide amidase	ko00760	Nicotinate and nicotinamide metabolism
gene0363	0	750/750(100.00)	pha:PSHAa0692	K03555	mutS	DNA mismatch repair protein MutS	ko03430	Mismatch repair
gene0364	7.3e-92	174/174(100.00)	ptn:PTRA_a0776	K03087	SIG2, rpoS	RNA polymerase nonessential primary-like sigma factor	ko05111	Vibrio cholerae pathogenic cycle
gene0365	1.6e-20	52/52(100.00)	sbs:Sbal117_3260	K03087	SIG2, rpoS	RNA polymerase nonessential primary-like sigma factor	ko05111	Vibrio cholerae pathogenic cycle
gene0366	2.8e-146	272/274(99.27)	pha:PSHAa0690	K06194	nlpD	lipoprotein NlpD	--	--
gene0368	4.2e-92	171/171(100.00)	pha:PSHAa0688	K00573	E2.1.1.77, pcm	protein-L-isoaspartate(D-aspartate) O-methyltransferase	--	--
gene0369	1.9e-71	133/133(100.00)	ptn:PTRA_a0772	K03787	surE	5'-nucleotidase	ko00230|ko00240|ko00760	Purine metabolism|Pyrimidine metabolism|Nicotinate and nicotinamide metabolism
gene0370	1e-53	108/108(100.00)	pha:PSHAa0687	K03787	surE	5'-nucleotidase	ko00230|ko00240|ko00760	Purine metabolism|Pyrimidine metabolism|Nicotinate and nicotinamide metabolism
gene0371	5e-201	349/349(100.00)	pha:PSHAa0686	K06176	truD, PUS7	tRNA pseudouridine13 synthase	--	--
gene0372	4.2e-89	165/165(100.00)	pha:PSHAa0685	K01770	ispF	2-C-methyl-D-erythritol 2,4-cyclodiphosphate synthase	ko00900	Terpenoid backbone biosynthesis
gene0373	5.8e-129	233/233(100.00)	pha:PSHAa0684	K00991	ispD	2-C-methyl-D-erythritol 4-phosphate cytidylyltransferase	ko00900	Terpenoid backbone biosynthesis
gene0374	6e-45	92/92(100.00)	pha:PSHAa0683	K05589	ftsB	cell division protein FtsB	--	--
gene0379	2.1e-97	180/180(100.00)	pha:PSHAa0678	K09989	K09989	uncharacterized protein	--	--
gene0380	5.9e-91	155/158(98.10)	pha:PSHAa0678	K09989	K09989	uncharacterized protein	--	--
gene0383	4.6e-11	36/50(72.00)	vvl:VV93_v1c16870	K07726	K07726	putative transcriptional regulator	--	--
gene0386	2.1e-54	104/104(100.00)	pha:PSHAa0672	K09913	K09913	purine/pyrimidine-nucleoside phosphorylase	--	--
gene0387	0	661/663(99.70)	pha:PSHAa0671	K00615	E2.2.1.1, tktA, tktB	transketolase	ko00710|ko01200|ko01230|ko00030|ko01051	Carbon fixation in photosynthetic organisms|Carbon metabolism|Biosynthesis of amino acids|Pentose phosphate pathway|Biosynthesis of ansamycins
gene0388	1.6e-208	382/383(99.74)	ptn:PTRA_a0754	K00789	metK	S-adenosylmethionine synthetase	ko01230|ko00270	Biosynthesis of amino acids|Cysteine and methionine metabolism
gene0390	1.1e-112	196/198(98.99)	pha:PSHAa0668	K01934	MTHFS	5-formyltetrahydrofolate cyclo-ligase	ko00670	One carbon pool by folate
gene0391	9e-136	250/251(99.60)	pha:PSHAa0667	K01807	rpiA	ribose 5-phosphate isomerase A	ko00710|ko01200|ko00030|ko01230	Carbon fixation in photosynthetic organisms|Carbon metabolism|Pentose phosphate pathway|Biosynthesis of amino acids
gene0392	6.4e-224	401/409(98.04)	pbw:D172_004505	K00058	serA, PHGDH	D-3-phosphoglycerate dehydrogenase / 2-oxoglutarate reductase	ko00260|ko01200|ko00680|ko01230	Glycine, serine and threonine metabolism|Carbon metabolism|Methane metabolism|Biosynthesis of amino acids
gene0395	2.6e-49	99/99(100.00)	pha:PSHAa0663	K04485	radA, sms	DNA repair protein RadA/Sms	--	--
gene0396	1.1e-198	357/360(99.17)	pha:PSHAa0663	K04485	radA, sms	DNA repair protein RadA/Sms	--	--
gene0399	9.6e-189	342/342(100.00)	pha:PSHAa0661	K01079	serB, PSPH	phosphoserine phosphatase	ko00260|ko01200|ko00680|ko01230	Glycine, serine and threonine metabolism|Carbon metabolism|Methane metabolism|Biosynthesis of amino acids
gene0400	1.8e-108	200/200(100.00)	pha:PSHAa0660	K07186	smp	membrane protein	--	--
gene0401	8.9e-142	250/253(98.81)	pha:PSHAa0659	K03424	tatD	TatD DNase family protein	--	--
gene0402	4.8e-122	212/212(100.00)	pha:PSHAa0658	K00275	pdxH, PNPO	pyridoxamine 5'-phosphate oxidase	ko00750	Vitamin B6 metabolism
gene0403	0	578/580(99.66)	pha:PSHAa0656	K01887	RARS, argS	arginyl-tRNA synthetase	ko00970	Aminoacyl-tRNA biosynthesis
gene0404	3.5e-307	528/529(99.81)	pha:PSHAa0655	K02837	prfC	peptide chain release factor 3	--	--
gene0407	1.4e-83	151/154(98.05)	ptn:PTRA_a0737	K03789	rimI	[ribosomal protein S18]-alanine N-acetyltransferase	--	--
gene0409	7.7e-103	190/190(100.00)	pha:PSHAa0651	K18939	lmrA, yxaF	TetR/AcrR family transcriptional regulator, lmrAB and yxaGH operons repressor	--	--
gene0410	3.9e-85	173/174(99.43)	pha:PSHAa0650	K18926	lmrB	MFS transporter, DHA2 family, lincomycin resistance protein	--	--
gene0411	5.1e-143	285/285(100.00)	pha:PSHAa0650	K18926	lmrB	MFS transporter, DHA2 family, lincomycin resistance protein	--	--
gene0412	0	524/525(99.81)	pha:PSHAa0649	K01951	guaA, GMPS	GMP synthase (glutamine-hydrolysing)	ko00230|ko00983	Purine metabolism|Drug metabolism - other enzymes
gene0413	2e-272	489/489(100.00)	ptn:PTRA_a0734	K00088	guaB	IMP dehydrogenase	ko00230|ko00983	Purine metabolism|Drug metabolism - other enzymes
gene0414	4e-195	441/444(99.32)	ptn:PTRA_a0732	K03601	xseA	exodeoxyribonuclease VII large subunit	ko03430	Mismatch repair
gene0416	1.3e-140	272/272(100.00)	pha:PSHAa0645	K00640	cysE	serine O-acetyltransferase	ko01200|ko01230|ko00270|ko00920	Carbon metabolism|Biosynthesis of amino acids|Cysteine and methionine metabolism|Sulfur metabolism
gene0425	1.2e-136	268/291(92.10)	pha:PSHAa0639	K07052	K07052	uncharacterized protein	--	--
gene0427	2.7e-91	172/172(100.00)	pha:PSHAa0635	K01885	EARS, gltX	glutamyl-tRNA synthetase	ko00860|ko00970	Porphyrin and chlorophyll metabolism|Aminoacyl-tRNA biosynthesis
gene0428	9.7e-21	47/47(100.00)	pha:PSHAa0635	K01885	EARS, gltX	glutamyl-tRNA synthetase	ko00860|ko00970	Porphyrin and chlorophyll metabolism|Aminoacyl-tRNA biosynthesis
gene0429	2.9e-135	231/238(97.06)	pha:PSHAa0635	K01885	EARS, gltX	glutamyl-tRNA synthetase	ko00860|ko00970	Porphyrin and chlorophyll metabolism|Aminoacyl-tRNA biosynthesis
gene0431	4.9e-199	364/367(99.18)	pha:PSHAa0633	K00931	proB	glutamate 5-kinase	ko00332|ko01230|ko00330	Carbapenem biosynthesis|Biosynthesis of amino acids|Arginine and proline metabolism
gene0433	4e-113	207/207(100.00)	pha:PSHAa0631	K07284	srtA	sortase A	--	--
gene0434	8.4e-100	187/192(97.40)	pha:PSHAa0630	K07114	yfbK	Ca-activated chloride channel homolog	--	--
gene0435	8e-211	379/383(98.96)	pha:PSHAa0630	K07114	yfbK	Ca-activated chloride channel homolog	--	--
gene0437	3.5e-12	38/46(82.61)	pha:PSHAa0628	K02483	K02483	two-component system, OmpR family, response regulator	--	--
gene0442	6.6e-240	411/416(98.80)	pha:PSHAa0625	K00974	cca	tRNA nucleotidyltransferase (CCA-adding enzyme)	ko03013	RNA transport
gene0445	2.8e-252	449/449(100.00)	ptn:PTRA_a0703	K07715	glrR, qseF	two-component system, NtrC family, response regulator GlrR	ko02020|ko02024	Two-component system|Quorum sensing
gene0448	4.8e-266	483/485(99.59)	pha:PSHAa0620	K07711	glrK, qseE	two-component system, NtrC family, sensor histidine kinase GlrK	ko02020|ko02024	Two-component system|Quorum sensing
gene0453	0	546/548(99.64)	pha:PSHAa0614	K07047	K07047	N-substituted formamide deformylase	--	--
gene0456	4.3e-106	188/188(100.00)	pha:PSHAa0609	K07101	K07101	uncharacterized protein	--	--
gene0457	1e-243	431/431(100.00)	pha:PSHAa0608	K07751	pepB	PepB aminopeptidase	ko00480	Glutathione metabolism
gene0458	5.6e-127	235/238(98.74)	pha:PSHAa0607	K06206	sfsA	sugar fermentation stimulation protein A	--	--
gene0459	1.3e-45	94/96(97.92)	pha:PSHAa0606	K06204	dksA	DnaK suppressor protein	--	--
gene0460	3.7e-168	296/298(99.33)	pha:PSHAa0605	K01894	gluQ	glutamyl-Q tRNA(Asp) synthetase	--	--
gene0461	3.3e-248	431/432(99.77)	ptn:PTRA_a0685	K00970	pcnB	poly(A) polymerase	ko03018	RNA degradation
gene0462	1.8e-27	63/63(100.00)	pha:PSHAa0603	K00950	folK	2-amino-4-hydroxy-6-hydroxymethyldihydropteridine diphosphokinase	ko00790	Folate biosynthesis
gene0463	1.7e-145	263/264(99.62)	pha:PSHAa0602	K00606	panB	3-methyl-2-oxobutanoate hydroxymethyltransferase	ko00770	Pantothenate and CoA biosynthesis
gene0464	1.3e-154	282/282(100.00)	pha:PSHAa0601	K01918	panC	pantoate--beta-alanine ligase	ko00770|ko00410	Pantothenate and CoA biosynthesis|beta-Alanine metabolism
gene0466	3.6e-180	322/322(100.00)	ptn:PTRA_a0680	K02040	pstS	phosphate transport system substrate-binding protein	ko02020|ko02010	Two-component system|ABC transporters
gene0467	1.7e-137	246/249(98.80)	pha:PSHAa0598	K07636	phoR	two-component system, OmpR family, phosphate regulon sensor histidine kinase PhoR	ko02020	Two-component system
gene0468	4.1e-127	229/229(100.00)	ptn:PTRA_a0678	K07657	phoB	two-component system, OmpR family, phosphate regulon response regulator PhoB	ko02020	Two-component system
gene0469	1.6e-202	354/354(100.00)	pha:PSHAa0596	K01624	FBA, fbaA	fructose-bisphosphate aldolase, class II	ko00710|ko00680|ko01200|ko01230|ko00030|ko00051|ko00010	Carbon fixation in photosynthetic organisms|Methane metabolism|Carbon metabolism|Biosynthesis of amino acids|Pentose phosphate pathway|Fructose and mannose metabolism|Glycolysis / Gluconeogenesis
gene0470	7e-215	391/391(100.00)	pha:PSHAa0595	K00927	PGK, pgk	phosphoglycerate kinase	ko00710|ko01200|ko01230|ko00010	Carbon fixation in photosynthetic organisms|Carbon metabolism|Biosynthesis of amino acids|Glycolysis / Gluconeogenesis
gene0471	6.2e-196	342/343(99.71)	pha:PSHAa0594	K03472	epd	D-erythrose 4-phosphate dehydrogenase	ko00750	Vitamin B6 metabolism
gene0477	5.8e-91	165/165(100.00)	pha:PSHAa0589	K02342	DPO3E, dnaQ	DNA polymerase III subunit epsilon	ko00230|ko00240|ko03440|ko03030|ko03430	Purine metabolism|Pyrimidine metabolism|Homologous recombination|DNA replication|Mismatch repair
gene0478	1e-13	41/42(97.62)	pha:PSHAa0589	K02342	DPO3E, dnaQ	DNA polymerase III subunit epsilon	ko00230|ko00240|ko03440|ko03030|ko03430	Purine metabolism|Pyrimidine metabolism|Homologous recombination|DNA replication|Mismatch repair
gene0479	0	609/612(99.51)	pha:PSHAa0588	K07182	K07182	CBS domain-containing protein	--	--
gene0480	2.4e-309	573/574(99.83)	ptn:PTRA_a0669	K14393	actP	cation/acetate symporter	--	--
gene0487	0	1025/1032(99.32)	pha:PSHAa0579	K15726	czcA	cobalt-zinc-cadmium resistance protein CzcA	--	--
gene0488	5e-232	413/415(99.52)	pha:PSHAa0578	K15727	czcB	membrane fusion protein, cobalt-zinc-cadmium efflux system	--	--
gene0489	1.5e-187	365/365(100.00)	pha:PSHAa0577	K15725	czcC	outer membrane protein, cobalt-zinc-cadmium efflux system	--	--
gene0490	4.9e-21	53/55(96.36)	ptn:PTRA_a0658	K15725	czcC	outer membrane protein, cobalt-zinc-cadmium efflux system	--	--
gene0491	1.1e-214	381/381(100.00)	pha:PSHAa0574	K08325	yqhD	NADP-dependent alcohol dehydrogenase	ko00640	Propanoate metabolism
gene0494	8.1e-218	364/367(99.18)	pha:PSHAa0571	K01729	algL	poly(beta-D-mannuronate) lyase	ko00051	Fructose and mannose metabolism
gene0495	2.1e-78	139/139(100.00)	pha:PSHAa0570	K06991	K06991	uncharacterized protein	--	--
gene0501	2.7e-219	387/388(99.74)	pha:PSHAa0564	K18800	ubiI	2-octaprenylphenol hydroxylase	ko00130	Ubiquinone and other terpenoid-quinone biosynthesis
gene0502	1.5e-135	247/247(100.00)	ptn:PTRA_a0640	K03185	ubiH	2-octaprenyl-6-methoxyphenol hydroxylase	ko00130	Ubiquinone and other terpenoid-quinone biosynthesis
gene0503	4e-75	143/144(99.31)	pha:PSHAa0563	K03185	ubiH	2-octaprenyl-6-methoxyphenol hydroxylase	ko00130	Ubiquinone and other terpenoid-quinone biosynthesis
gene0504	6.6e-251	433/440(98.41)	pha:PSHAa0562	K01262	pepP	Xaa-Pro aminopeptidase	--	--
gene0505	5.1e-99	185/187(98.93)	ptn:PTRA_a0638	K09895	K09895	uncharacterized protein	--	--
gene0511	6.1e-111	194/198(97.98)	ptn:PTRA_a0630	K03575	mutY	A/G-specific adenine glycosylase	ko03410	Base excision repair
gene0512	1.5e-86	155/164(94.51)	pha:PSHAa0554	K03575	mutY	A/G-specific adenine glycosylase	ko03410	Base excision repair
gene0513	3.1e-121	212/213(99.53)	pha:PSHAa0553	K03439	trmB, METTL1	tRNA (guanine-N7-)-methyltransferase	--	--
gene0514	1.5e-189	338/341(99.12)	pha:PSHAa0552	K00564	rsmC	16S rRNA (guanine1207-N2)-methyltransferase	--	--
gene0515	4.9e-131	238/238(100.00)	pha:PSHAa0551	K07773	arcA	two-component system, OmpR family, aerobic respiration control protein ArcA	ko02020	Two-component system
gene0516	9.8e-49	100/100(100.00)	ptn:PTRA_a0626	K07648	arcB	two-component system, OmpR family, aerobic respiration control sensor histidine kinase ArcB	ko02020	Two-component system
gene0517	0	609/610(99.84)	pha:PSHAa0550	K07648	arcB	two-component system, OmpR family, aerobic respiration control sensor histidine kinase ArcB	ko02020	Two-component system
gene0518	4.9e-45	91/93(97.85)	ptn:PTRA_a0624	K09007	GCH4, folE	GTP cyclohydrolase IB	ko00790	Folate biosynthesis
gene0519	1.3e-31	68/68(100.00)	pha:PSHAa0549	K09007	GCH4, folE	GTP cyclohydrolase IB	ko00790	Folate biosynthesis
gene0522	9.5e-125	234/235(99.57)	pha:PSHAa0547	K01243	mtnN, mtn, pfs	adenosylhomocysteine nucleosidase	ko01230|ko00270	Biosynthesis of amino acids|Cysteine and methionine metabolism
gene0523	7e-154	307/310(99.03)	pha:PSHAa0546	K02227	cbiB, cobD	adenosylcobinamide-phosphate synthase	ko00860	Porphyrin and chlorophyll metabolism
gene0524	3.4e-222	398/399(99.75)	pha:PSHAa0545	K01866	YARS, tyrS	tyrosyl-tRNA synthetase	ko00970	Aminoacyl-tRNA biosynthesis
gene0529	3.2e-87	178/178(100.00)	pha:PSHAa0540	K01572	oadB	oxaloacetate decarboxylase, beta subunit	ko00620	Pyruvate metabolism
gene0530	2.5e-102	202/213(94.84)	ptn:PTRA_a0612	K01572	oadB	oxaloacetate decarboxylase, beta subunit	ko00620	Pyruvate metabolism
gene0531	0	592/593(99.83)	pha:PSHAa0539	K01571	oadA	oxaloacetate decarboxylase, alpha subunit	ko00620	Pyruvate metabolism
gene0532	2.5e-25	62/62(100.00)	pha:PSHAa0538	K01573	oadG	oxaloacetate decarboxylase, gamma subunit	ko00620	Pyruvate metabolism
gene0537	1.3e-26	63/63(100.00)	pbw:D172_015035	K03563	csrA	carbon storage regulator	ko02020	Two-component system
gene0538	6.8e-218	404/405(99.75)	pha:PSHAa0533	K00928	lysC	aspartate kinase	ko00260|ko00261|ko00300|ko01230|ko00270|ko01210	Glycine, serine and threonine metabolism|Monobactam biosynthesis|Lysine biosynthesis|Biosynthesis of amino acids|Cysteine and methionine metabolism|2-Oxocarboxylic acid metabolism
gene0539	0	867/869(99.77)	pha:PSHAa0532	K01872	AARS, alaS	alanyl-tRNA synthetase	ko00970	Aminoacyl-tRNA biosynthesis
gene0540	1e-81	150/150(100.00)	pha:PSHAa0531	K03565	recX	regulatory protein	--	--
gene0542	7.3e-115	206/207(99.52)	ptn:PTRA_a0598	K01497	ribA, RIB1	GTP cyclohydrolase II	ko02024|ko00740	Quorum sensing|Riboflavin metabolism
gene0544	2.1e-79	151/153(98.69)	pha:PSHAa0527	K01104	E3.1.3.48	protein-tyrosine phosphatase	--	--
gene0545	9.3e-121	217/217(100.00)	pha:PSHAa0526	K00799	GST, gst	glutathione S-transferase	ko00982|ko00480|ko00980	Drug metabolism - cytochrome P450|Glutathione metabolism|Metabolism of xenobiotics by cytochrome P450
gene0553	1.5e-299	511/511(100.00)	ptn:PTRA_a0584	K04567	KARS, lysS	lysyl-tRNA synthetase, class II	ko00970	Aminoacyl-tRNA biosynthesis
gene0554	8.9e-66	132/132(100.00)	ptn:PTRA_a0583	K02836	prfB	peptide chain release factor 2	--	--
gene0555	8.8e-84	155/159(97.48)	pha:PSHAa0517	K02836	prfB	peptide chain release factor 2	--	--
gene0556	0	573/573(100.00)	pha:PSHAa0516	K07462	recJ	single-stranded-DNA-specific exonuclease	ko03430|ko03440|ko03410	Mismatch repair|Homologous recombination|Base excision repair
gene0557	3.4e-132	241/242(99.59)	ptn:PTRA_a0581	K03981	dsbC	thiol:disulfide interchange protein DsbC	--	--
gene0558	1.3e-182	324/326(99.39)	ptn:PTRA_a0580	K04763	xerD	integrase/recombinase XerD	--	--
gene0559	1.8e-98	173/173(100.00)	pha:PSHAa0513	K03840	fldB	flavodoxin II	--	--
gene0561	7.1e-127	231/232(99.57)	ptn:PTRA_a0577	K15460	yfiC, trmX	tRNA1Val (adenine37-N6)-methyltransferase	--	--
gene0562	4.5e-217	381/381(100.00)	ptn:PTRA_a0575	K05590	srmB	ATP-dependent RNA helicase SrmB	--	--
gene0570	4.5e-86	166/169(98.22)	pha:PSHAa0503	K09796	pccA	periplasmic copper chaperone A	--	--
gene0572	9.7e-32	67/68(98.53)	pha:PSHAa0501	K03973	pspC	phage shock protein C	--	--
gene0573	6.1e-33	81/81(100.00)	pha:PSHAa0500	K03969	pspA	phage shock protein A	--	--
gene0574	1.9e-44	95/97(97.94)	ptn:PTRA_a0564	K03969	pspA	phage shock protein A	--	--
gene0575	5.7e-191	321/322(99.69)	ptn:PTRA_a0563	K05539	dusA	tRNA-dihydrouridine synthase A	--	--
gene0576	8.5e-78	145/145(100.00)	pha:PSHAa0493	K09823	zur	Fur family transcriptional regulator, zinc uptake regulator	ko02024	Quorum sensing
gene0577	1.9e-83	155/155(100.00)	ptn:PTRA_a0561	K03409	cheX	chemotaxis protein CheX	ko02030	Bacterial chemotaxis
gene0579	1.5e-100	181/181(100.00)	pha:PSHAa0488	K13288	orn, REX2, REXO2	oligoribonuclease	ko03008	Ribosome biogenesis in eukaryotes
gene0580	1.2e-197	351/352(99.72)	pha:PSHAa0487	K06949	rsgA, engC	ribosome biogenesis GTPase / thiamine phosphate phosphatase	--	--
gene0581	2.3e-156	276/279(98.92)	ptn:PTRA_a0555	K01613	psd, PISD	phosphatidylserine decarboxylase	ko00564	Glycerophospholipid metabolism
gene0583	1.2e-274	478/483(98.96)	pha:PSHAa0484	K14153	thiDE	hydroxymethylpyrimidine kinase / phosphomethylpyrimidine kinase / thiamine-phosphate diphosphorylase	ko00730	Thiamine metabolism
gene0584	5.7e-149	262/263(99.62)	pha:PSHAa0483	K03149	thiG	thiazole synthase	ko00730	Thiamine metabolism
gene0585	9.5e-29	64/64(100.00)	pha:PSHAa0482	K03154	thiS	sulfur carrier protein	ko04122	Sulfur relay system
gene0586	3.2e-65	126/127(99.21)	pha:PSHAa0481	K03153	thiO	glycine oxidase	ko00730	Thiamine metabolism
gene0587	3.1e-84	160/166(96.39)	pha:PSHAa0481	K03153	thiO	glycine oxidase	ko00730	Thiamine metabolism
gene0588	0	650/650(100.00)	pha:PSHAa0480	K03147	thiC	phosphomethylpyrimidine synthase	ko00730	Thiamine metabolism
gene0589	2.9e-64	125/125(100.00)	pha:PSHAa0478	K03668	hslJ	heat shock protein HslJ	--	--
gene0590	1.2e-70	133/133(100.00)	pha:PSHAa0477	K07107	ybgC	acyl-CoA thioester hydrolase	--	--
gene0593	6.7e-184	323/324(99.69)	pha:PSHAa0475	K04568	epmA, poxA	elongation factor P--(R)-beta-lysine ligase	--	--
gene0594	3.1e-104	188/188(100.00)	pha:PSHAa0474	K02356	efp	elongation factor P	--	--
gene0595	3.5e-174	308/308(100.00)	pha:PSHAa0473	K19810	epmB	L-lysine 2,3-aminomutase	--	--
gene0599	1.1e-190	335/337(99.41)	pha:PSHAa0469	K01784	galE, GALE	UDP-glucose 4-epimerase	ko00520|ko00052	Amino sugar and nucleotide sugar metabolism|Galactose metabolism
gene0601	3.2e-127	231/232(99.57)	pha:PSHAa0467	K06183	rsuA	16S rRNA pseudouridine516 synthase	--	--
gene0602	7.7e-208	368/371(99.19)	ptn:PTRA_a0536	K01791	wecB	UDP-N-acetylglucosamine 2-epimerase (non-hydrolysing)	ko00520	Amino sugar and nucleotide sugar metabolism
gene0607	7.1e-31	70/70(100.00)	ptn:PTRA_a0533	K03841	FBP, fbp	fructose-1,6-bisphosphatase I	ko00710|ko00680|ko01200|ko04152|ko00030|ko00051|ko00010	Carbon fixation in photosynthetic organisms|Methane metabolism|Carbon metabolism|AMPK signaling pathway|Pentose phosphate pathway|Fructose and mannose metabolism|Glycolysis / Gluconeogenesis
gene0608	5.6e-66	128/128(100.00)	ptn:PTRA_a0533	K03841	FBP, fbp	fructose-1,6-bisphosphatase I	ko00710|ko00680|ko01200|ko04152|ko00030|ko00051|ko00010	Carbon fixation in photosynthetic organisms|Methane metabolism|Carbon metabolism|AMPK signaling pathway|Pentose phosphate pathway|Fructose and mannose metabolism|Glycolysis / Gluconeogenesis
gene0609	1.3e-66	122/122(100.00)	ptn:PTRA_a0533	K03841	FBP, fbp	fructose-1,6-bisphosphatase I	ko00710|ko00680|ko01200|ko04152|ko00030|ko00051|ko00010	Carbon fixation in photosynthetic organisms|Methane metabolism|Carbon metabolism|AMPK signaling pathway|Pentose phosphate pathway|Fructose and mannose metabolism|Glycolysis / Gluconeogenesis
gene0611	2.3e-156	275/276(99.64)	pia:PI2015_0368	K01011	TST, MPST, sseA	thiosulfate/3-mercaptopyruvate sulfurtransferase	ko04122|ko00270|ko00920	Sulfur relay system|Cysteine and methionine metabolism|Sulfur metabolism
gene0612	2.3e-139	243/247(98.38)	pia:PI2015_0367	K07270	K07270	glycosyl transferase, family 25	--	--
gene0613	9.7e-71	132/139(94.96)	pha:PSHAa0458	K06886	glbN	hemoglobin	--	--
gene0617	3.7e-210	366/367(99.73)	pha:PSHAa0454	K01923	purC	phosphoribosylaminoimidazole-succinocarboxamide synthase	ko00230	Purine metabolism
gene0619	1.1e-41	85/89(95.51)	ptn:PTRA_a0518	K02003	ABC.CD.A	putative ABC transport system ATP-binding protein	--	--
gene0620	6.3e-67	134/136(98.53)	pha:PSHAa0451	K02003	ABC.CD.A	putative ABC transport system ATP-binding protein	--	--
gene0621	1.4e-213	412/415(99.28)	ptn:PTRA_a0517	K02004	ABC.CD.P	putative ABC transport system permease protein	--	--
gene0622	1.4e-89	166/166(100.00)	pha:PSHAa0449	K09950	K09950	uncharacterized protein	--	--
gene0624	1.4e-56	111/111(100.00)	pha:PSHAa0447	K10563	mutM, fpg	formamidopyrimidine-DNA glycosylase	ko03410	Base excision repair
gene0625	1.5e-43	86/88(97.73)	ptn:PTRA_a0515	K10563	mutM, fpg	formamidopyrimidine-DNA glycosylase	ko03410	Base excision repair
gene0627	2.4e-175	308/308(100.00)	pha:PSHAa0445	K15986	ppaC	manganese-dependent inorganic pyrophosphatase	ko00190	Oxidative phosphorylation
gene0628	6.9e-270	465/474(98.10)	pha:PSHAa0443	K07576	K07576	metallo-beta-lactamase family protein	--	--
gene0631	1.3e-27	72/97(74.23)	sfr:Sfri_2822	K03431	glmM	phosphoglucosamine mutase	ko00520	Amino sugar and nucleotide sugar metabolism
gene0632	1.1e-129	236/286(82.52)	sfr:Sfri_2822	K03431	glmM	phosphoglucosamine mutase	ko00520	Amino sugar and nucleotide sugar metabolism
gene0636	4.4e-195	340/376(90.43)	vcz:VAB027_3590	K01791	wecB	UDP-N-acetylglucosamine 2-epimerase (non-hydrolysing)	ko00520	Amino sugar and nucleotide sugar metabolism
gene0637	2.5e-134	229/369(62.06)	vfi:VF_0192	K19068	wbjC	UDP-2-acetamido-2,6-beta-L-arabino-hexul-4-ose reductase	--	--
gene0638	1.1e-176	313/344(90.99)	pin:Ping_0789	K17716	capD	UDP-glucose 4-epimerase	ko00520|ko00052	Amino sugar and nucleotide sugar metabolism|Galactose metabolism
gene0647	7.1e-92	184/378(48.68)	oce:GU3_12840	K03328	TC.PST	polysaccharide transporter, PST family	--	--
gene0650	6e-63	131/146(89.73)	psm:PSM_A0446	K00059	fabG	3-oxoacyl-[acyl-carrier protein] reductase	ko00061|ko01040|ko01212|ko00780	Fatty acid biosynthesis|Biosynthesis of unsaturated fatty acids|Fatty acid metabolism|Biotin metabolism
gene0651	1.5e-20	54/76(71.05)	psm:PSM_A0446	K00059	fabG	3-oxoacyl-[acyl-carrier protein] reductase	ko00061|ko01040|ko01212|ko00780	Fatty acid biosynthesis|Biosynthesis of unsaturated fatty acids|Fatty acid metabolism|Biotin metabolism
gene0655	2.3e-29	60/75(80.00)	tor:R615_06335	K00973	E2.7.7.24, rfbA, rffH	glucose-1-phosphate thymidylyltransferase	ko00525|ko00523|ko00521	Acarbose and validamycin biosynthesis|Polyketide sugar unit biosynthesis|Streptomycin biosynthesis
gene0656	5.9e-56	107/115(93.04)	psm:PSM_A0442	K00973	E2.7.7.24, rfbA, rffH	glucose-1-phosphate thymidylyltransferase	ko00525|ko00523|ko00521	Acarbose and validamycin biosynthesis|Polyketide sugar unit biosynthesis|Streptomycin biosynthesis
gene0657	4.9e-39	81/86(94.19)	psm:PSM_A0442	K00973	E2.7.7.24, rfbA, rffH	glucose-1-phosphate thymidylyltransferase	ko00525|ko00523|ko00521	Acarbose and validamycin biosynthesis|Polyketide sugar unit biosynthesis|Streptomycin biosynthesis
gene0658	1.5e-176	295/345(85.51)	pbw:D172_015405	K01710	E4.2.1.46, rfbB, rffG	dTDP-glucose 4,6-dehydratase	ko00525|ko00523|ko01055|ko00521	Acarbose and validamycin biosynthesis|Polyketide sugar unit biosynthesis|Biosynthesis of vancomycin group antibiotics|Streptomycin biosynthesis
gene0662	5.4e-137	272/272(100.00)	pha:PSHAa0396	K03442	mscS	small conductance mechanosensitive channel	--	--
gene0666	1.9e-124	220/224(98.21)	ptn:PTRA_a0425	K05812	yfiP	DTW domain-containing protein	--	--
gene0668	1.1e-267	474/475(99.79)	pha:PSHAa0393	K00382	DLD, lpd, pdhD	dihydrolipoamide dehydrogenase	ko00260|ko01200|ko00630|ko00620|ko00020|ko00280|ko00640|ko00010	Glycine, serine and threonine metabolism|Carbon metabolism|Glyoxylate and dicarboxylate metabolism|Pyruvate metabolism|Citrate cycle (TCA cycle)|Valine, leucine and isoleucine degradation|Propanoate metabolism|Glycolysis / Gluconeogenesis
gene0669	6.4e-298	637/666(95.65)	pha:PSHAa0392	K00627	DLAT, aceF, pdhC	pyruvate dehydrogenase E2 component (dihydrolipoamide acetyltransferase)	ko00020|ko01200|ko00620|ko00010	Citrate cycle (TCA cycle)|Carbon metabolism|Pyruvate metabolism|Glycolysis / Gluconeogenesis
gene0670	0	886/888(99.77)	pha:PSHAa0391	K00163	aceE	pyruvate dehydrogenase E1 component	ko00020|ko01200|ko00620|ko00010	Citrate cycle (TCA cycle)|Carbon metabolism|Pyruvate metabolism|Glycolysis / Gluconeogenesis
gene0671	1.3e-131	249/249(100.00)	pha:PSHAa0390	K05799	pdhR	GntR family transcriptional regulator, transcriptional repressor for pyruvate dehydrogenase complex	--	--
gene0672	3e-156	283/283(100.00)	pha:PSHAa0389	K03807	ampE	AmpE protein	--	--
gene0673	4.6e-105	181/184(98.37)	pha:PSHAa0388	K03806	ampD	N-acetyl-anhydromuramoyl-L-alanine amidase	--	--
gene0674	8.1e-116	238/240(99.17)	pha:PSHAa0386	K00767	nadC, QPRT	nicotinate-nucleotide pyrophosphorylase (carboxylating)	ko00760	Nicotinate and nicotinamide metabolism
gene0675	2.4e-35	87/147(59.18)	aln:AS19_06320	K02650	pilA	type IV pilus assembly protein PilA	ko02020	Two-component system
gene0677	2.1e-206	389/409(95.11)	pha:PSHAa0381	K02653	pilC	type IV pilus assembly protein PilC	--	--
gene0679	3.1e-154	281/299(93.98)	ptn:PTRA_a0410	K02654	pilD, pppA	leader peptidase (prepilin peptidase) / N-methyltransferase	--	--
gene0680	6.7e-73	138/145(95.17)	pha:PSHAa0379	K00859	coaE	dephospho-CoA kinase	ko00770	Pantothenate and CoA biosynthesis
gene0681	2.2e-25	64/64(100.00)	pha:PSHAa0379	K00859	coaE	dephospho-CoA kinase	ko00770	Pantothenate and CoA biosynthesis
gene0682	5.4e-306	556/557(99.82)	pha:PSHAa0378	K02652	pilB	type IV pilus assembly protein PilB	--	--
gene0683	2e-38	76/76(100.00)	pha:PSHAa0377	K09862	K09862	uncharacterized protein	--	--
gene0685	2.4e-119	224/225(99.56)	pha:PSHAa0375	K07662	cpxR	two-component system, OmpR family, response regulator CpxR	ko02020	Two-component system
gene0686	6.2e-255	461/464(99.35)	pha:PSHAa0374	K07640	cpxA	two-component system, OmpR family, sensor histidine kinase CpxA	ko02020	Two-component system
gene0687	1.9e-92	165/172(95.93)	pha:PSHAa0373	K01048	pldB	lysophospholipase	ko00564	Glycerophospholipid metabolism
gene0688	1.6e-74	145/151(96.03)	pha:PSHAa0373	K01048	pldB	lysophospholipase	ko00564	Glycerophospholipid metabolism
gene0689	1.9e-164	303/305(99.34)	ptn:PTRA_a0401	K13283	fieF	ferrous-iron efflux pump FieF	--	--
gene0690	7.4e-88	154/154(100.00)	ptn:PTRA_a0400	K03216	trmL, cspR	tRNA (cytidine/uridine-2'-O-)-methyltransferase	--	--
gene0691	5.9e-183	335/335(100.00)	pha:PSHAa0370	K00057	gpsA	glycerol-3-phosphate dehydrogenase (NAD(P)+)	ko00564	Glycerophospholipid metabolism
gene0692	2.3e-84	162/162(100.00)	ptn:PTRA_a0397	K03071	secB	preprotein translocase subunit SecB	ko02024|ko03070|ko03060	Quorum sensing|Bacterial secretion system|Protein export
gene0693	2.6e-45	89/89(100.00)	pha:PSHAa0368	K03676	grxC, GLRX, GLRX2	glutaredoxin 3	--	--
gene0695	2e-299	512/514(99.61)	pha:PSHAa0366	K15633	gpmI	2,3-bisphosphoglycerate-independent phosphoglycerate mutase	ko00260|ko01200|ko00680|ko01230|ko00010	Glycine, serine and threonine metabolism|Carbon metabolism|Methane metabolism|Biosynthesis of amino acids|Glycolysis / Gluconeogenesis
gene0698	3e-224	415/421(98.57)	pha:PSHAa0364	K03797	E3.4.21.102, prc, ctpA	carboxyl-terminal processing protease	--	--
gene0699	8.6e-131	242/245(98.78)	pha:PSHAa0363	K09798	K09798	uncharacterized protein	--	--
gene0700	1.1e-67	126/201(62.69)	shn:Shewana3_3852	K19130	csy4, cas6f	CRISPR-associated endonuclease Csy4	--	--
gene0701	1.6e-157	263/348(75.57)	swp:swp_1013	K19129	csy3	CRISPR-associated protein Csy3	--	--
gene0702	5.5e-231	392/697(56.24)	swp:swp_1012	K19128	csy2	CRISPR-associated protein Csy2	--	--
gene0705	0	781/1117(69.92)	aaus:EP12_01375	K01153	hsdR	type I restriction enzyme, R subunit	--	--
gene0706	3.2e-34	71/109(65.14)	tao:THIAE_01720	K01154	hsdS	type I restriction enzyme, S subunit	--	--
gene0707	4e-81	151/211(71.56)	vcx:VAA049_2890	K01154	hsdS	type I restriction enzyme, S subunit	--	--
gene0708	1.4e-138	243/308(78.90)	gag:Glaag_3862	K03427	hsdM	type I restriction enzyme M protein	--	--
gene0709	1.8e-97	174/227(76.65)	aaus:EP12_01395	K03427	hsdM	type I restriction enzyme M protein	--	--
gene0717	7.8e-268	445/583(76.33)	shn:Shewana3_3862	K07497	K07497	putative transposase	--	--
gene0719	6.3e-134	236/239(98.74)	pha:PSHAa0362	K15984	rsmJ	16S rRNA (guanine1516-N2)-methyltransferase	--	--
gene0720	0	683/683(100.00)	pha:PSHAa0361	K01414	prlC	oligopeptidase A	--	--
gene0721	3.9e-262	450/452(99.56)	pha:PSHAa0360	K00383	GSR, gor	glutathione reductase (NADPH)	ko00480	Glutathione metabolism
gene0737	1.9e-41	93/95(97.89)	pia:PI2015_2358	K15726	czcA	cobalt-zinc-cadmium resistance protein CzcA	--	--
gene0738	0	963/963(100.00)	pia:PI2015_2358	K15726	czcA	cobalt-zinc-cadmium resistance protein CzcA	--	--
gene0742	2.8e-160	300/300(100.00)	pia:PI2015_2362	K16264	czcD, zitB	cobalt-zinc-cadmium efflux system protein	--	--
gene0746	1.3e-63	125/125(100.00)	pia:PI2015_2366	K08365	merR	MerR family transcriptional regulator, mercuric resistance operon regulatory protein	--	--
gene0747	5.7e-142	246/284(86.62)	vni:VIBNI_A3443	K03427	hsdM	type I restriction enzyme M protein	--	--
gene0748	2.9e-08	33/98(33.67)	lok:Loa_00180	K03427	hsdM	type I restriction enzyme M protein	--	--
gene0749	7.2e-24	68/223(30.49)	lok:Loa_00180	K03427	hsdM	type I restriction enzyme M protein	--	--
gene0754	1.4e-153	287/287(100.00)	pha:PSHAa0357	K03089	SIG3.3.1, rpoH	RNA polymerase sigma-32 factor	--	--
gene0755	7.1e-173	328/328(100.00)	pha:PSHAa0356	K09811	ftsX	cell division transport system permease protein	ko02010	ABC transporters
gene0756	9.9e-126	225/225(100.00)	pha:PSHAa0355	K09812	ftsE	cell division transport system ATP-binding protein	ko02010	ABC transporters
gene0757	7.3e-172	319/319(100.00)	pha:PSHAa0354	K03110	ftsY	fused signal recognition particle receptor	ko02024|ko03070|ko03060	Quorum sensing|Bacterial secretion system|Protein export
gene0758	3.8e-108	200/201(99.50)	pha:PSHAa0353	K08316	rsmD	16S rRNA (guanine966-N2)-methyltransferase	--	--
gene0759	7.3e-30	71/71(100.00)	psm:PSM_A2738	K02970	RP-S21, MRPS21, rpsU	small subunit ribosomal protein S21	ko03010	Ribosome
gene0760	1.3e-54	117/124(94.35)	pbw:D172_002175	K09117	K09117	uncharacterized protein	--	--
gene0761	0	583/583(100.00)	ptn:PTRA_a0374	K02316	dnaG	DNA primase	ko03030	DNA replication
gene0762	0	615/615(100.00)	pha:PSHAa0349	K03086	SIG1, rpoD	RNA polymerase primary sigma factor	--	--
gene0763	1.8e-107	192/194(98.97)	ptn:PTRA_a0372	K02687	prmA	ribosomal protein L11 methyltransferase	--	--
gene0764	7.1e-175	306/307(99.67)	pha:PSHAa0347	K05540	dusB	tRNA-dihydrouridine synthase B	--	--
gene0765	9.9e-27	65/68(95.59)	pha:PSHAa0346	K03557	fis	Fis family transcriptional regulator, factor for inversion stimulation protein	--	--
gene0766	1e-298	527/528(99.81)	ptn:PTRA_a0368	K00602	purH	phosphoribosylaminoimidazolecarboxamide formyltransferase / IMP cyclohydrolase	ko00230|ko00670	Purine metabolism|One carbon pool by folate
gene0769	1.8e-245	429/429(100.00)	pha:PSHAa0343	K01945	purD	phosphoribosylamine---glycine ligase	ko00230	Purine metabolism
gene0783	2.3e-79	154/155(99.35)	ptn:PTRA_a0353	K05805	creA	CreA protein	--	--
gene0784	1e-54	109/109(100.00)	pha:PSHAa0329	K01826	hpaF, hpcD	5-carboxymethyl-2-hydroxymuconate isomerase	ko00350|ko01220	Tyrosine metabolism|Degradation of aromatic compounds
gene0791	3.8e-61	128/131(97.71)	pha:PSHAa0581	K07491	K07491	putative transposase	--	--
gene0792	5.5e-161	288/290(99.31)	ptn:PTRA_a0345	K01092	E3.1.3.25, IMPA, suhB	myo-inositol-1(or 4)-monophosphatase	ko00562|ko04070|ko00521	Inositol phosphate metabolism|Phosphatidylinositol signaling system|Streptomycin biosynthesis
gene0794	4.9e-147	315/315(100.00)	pha:PSHAa0322	K03074	secF	preprotein translocase subunit SecF	ko03070|ko03060	Bacterial secretion system|Protein export
gene0795	7e-190	359/359(100.00)	pha:PSHAa0321	K03072	secD	preprotein translocase subunit SecD	ko03070|ko03060	Bacterial secretion system|Protein export
gene0796	1.2e-115	218/219(99.54)	pha:PSHAa0321	K03072	secD	preprotein translocase subunit SecD	ko03070|ko03060	Bacterial secretion system|Protein export
gene0797	1.8e-51	111/111(100.00)	pha:PSHAa0320	K03210	yajC	preprotein translocase subunit YajC	ko02024|ko03070|ko03060	Quorum sensing|Bacterial secretion system|Protein export
gene0798	3.5e-224	374/375(99.73)	ptn:PTRA_a0339	K00773	tgt, QTRT1	queuine tRNA-ribosyltransferase	--	--
gene0799	1.7e-193	342/343(99.71)	ptn:PTRA_a0338	K07568	queA	S-adenosylmethionine:tRNA ribosyltransferase-isomerase	--	--
gene0801	1.9e-175	311/312(99.68)	pha:PSHAa0315	K04761	oxyR	LysR family transcriptional regulator, hydrogen peroxide-inducible genes activator	--	--
gene0802	5.6e-223	420/422(99.53)	ptn:PTRA_a0334	K03306	TC.PIT	inorganic phosphate transporter, PiT family	--	--
gene0803	6.9e-119	224/225(99.56)	pha:PSHAa0313	K07220	K07220	uncharacterized protein	--	--
gene0804	3.7e-123	233/233(100.00)	ptn:PTRA_a0332	K02039	phoU	phosphate transport system protein	--	--
gene0805	6.4e-151	274/275(99.64)	ptn:PTRA_a0331	K02036	pstB	phosphate transport system ATP-binding protein	ko02010	ABC transporters
gene0806	2.5e-308	548/549(99.82)	pha:PSHAa0310	K02038	pstA	phosphate transport system permease protein	ko02010	ABC transporters
gene0807	0	738/744(99.19)	pha:PSHAa0309	K02037	pstC	phosphate transport system permease protein	ko02010	ABC transporters
gene0810	3e-35	81/82(98.78)	pha:PSHAa0305	K07787	cusA, silA	Cu(I)/Ag(I) efflux system membrane protein CusA/SilA	ko02020	Two-component system
gene0811	0	931/933(99.79)	pha:PSHAa0305	K07787	cusA, silA	Cu(I)/Ag(I) efflux system membrane protein CusA/SilA	ko02020	Two-component system
gene0812	7.1e-181	329/331(99.40)	pha:PSHAa0304	K07798	cusB, silB	membrane fusion protein, Cu(I)/Ag(I) efflux system	ko02020	Two-component system
gene0813	1.5e-122	226/231(97.84)	pha:PSHAa0304	K07798	cusB, silB	membrane fusion protein, Cu(I)/Ag(I) efflux system	ko02020	Two-component system
gene0817	9.9e-103	186/188(98.94)	pha:PSHAa0300	K06193	phnA	protein PhnA	--	--
gene0819	1.1e-144	249/252(98.81)	pha:PSHAa0298	K07115	rlmJ	23S rRNA (adenine2030-N6)-methyltransferase	--	--
gene0821	2.7e-46	101/101(100.00)	ptn:PTRA_a0314	K09888	zapA	cell division protein ZapA	--	--
gene0823	3.8e-46	91/104(87.50)	ptn:PTRA_a0312	K08307	mltD, dniR	membrane-bound lytic murein transglycosylase D	--	--
gene0824	2.2e-114	209/212(98.58)	pha:PSHAa0293	K08307	mltD, dniR	membrane-bound lytic murein transglycosylase D	--	--
gene0825	1.2e-88	164/164(100.00)	pha:PSHAa0292	K03775	slyD	FKBP-type peptidyl-prolyl cis-trans isomerase SlyD	--	--
gene0833	1.7e-64	179/179(100.00)	pha:PSHAa0284	K09912	K09912	uncharacterized protein	--	--
gene0834	1.9e-19	53/53(100.00)	ptn:PTRA_a0300	K08224	ynfM	MFS transporter, YNFM family, putative membrane transport protein	--	--
gene0836	1.1e-92	166/166(100.00)	pha:PSHAa0282	K19055	prdX, proX	Ala-tRNA(Pro) deacylase	--	--
gene0838	1.5e-228	414/415(99.76)	ptn:PTRA_a0297	K00147	proA	glutamate-5-semialdehyde dehydrogenase	ko00332|ko01230|ko00330	Carbapenem biosynthesis|Biosynthesis of amino acids|Arginine and proline metabolism
gene0839	3.2e-206	367/368(99.73)	pha:PSHAa0279	K00931	proB	glutamate 5-kinase	ko00332|ko01230|ko00330	Carbapenem biosynthesis|Biosynthesis of amino acids|Arginine and proline metabolism
gene0844	1.4e-253	437/437(100.00)	pha:PSHAa0275	K01939	purA, ADSS	adenylosuccinate synthase	ko00230|ko00250	Purine metabolism|Alanine, aspartate and glutamate metabolism
gene0845	1e-154	292/292(100.00)	pha:PSHAa0274	K04087	hflC	membrane protease subunit HflC	--	--
gene0846	3.4e-174	389/389(100.00)	ptn:PTRA_a0290	K04088	hflK	membrane protease subunit HflK	--	--
gene0847	7.4e-239	428/429(99.77)	ptn:PTRA_a0289	K03665	hflX	GTPase	--	--
gene0848	8.5e-41	87/87(100.00)	pha:PSHAa0271	K03666	hfq	host factor-I protein	ko03018|ko02024	RNA degradation|Quorum sensing
gene0849	3.3e-103	185/185(100.00)	pha:PSHAa0270	K00791	miaA, TRIT1	tRNA dimethylallyltransferase	ko00908	Zeatin biosynthesis
gene0850	3e-60	118/119(99.16)	pha:PSHAa0270	K00791	miaA, TRIT1	tRNA dimethylallyltransferase	ko00908	Zeatin biosynthesis
gene0851	1.3e-263	466/471(98.94)	pha:PSHAa0269	K03572	mutL	DNA mismatch repair protein MutL	ko03430	Mismatch repair
gene0852	3.5e-25	63/68(92.65)	pia:PI2015_2761	K03572	mutL	DNA mismatch repair protein MutL	ko03430	Mismatch repair
gene0854	2.1e-85	158/158(100.00)	pha:PSHAa0267	K06925	tsaE	tRNA threonylcarbamoyladenosine biosynthesis protein TsaE	--	--
gene0855	7.6e-88	158/158(100.00)	pha:PSHAa0266	K01961	accC	acetyl-CoA carboxylase, biotin carboxylase subunit	ko01200|ko00061|ko00620|ko00253|ko00720|ko00640|ko01212	Carbon metabolism|Fatty acid biosynthesis|Pyruvate metabolism|Tetracycline biosynthesis|Carbon fixation pathways in prokaryotes|Propanoate metabolism|Fatty acid metabolism
gene0856	5.1e-151	271/271(100.00)	ptn:PTRA_a0281	K01961	accC	acetyl-CoA carboxylase, biotin carboxylase subunit	ko01200|ko00061|ko00620|ko00253|ko00720|ko00640|ko01212	Carbon metabolism|Fatty acid biosynthesis|Pyruvate metabolism|Tetracycline biosynthesis|Carbon fixation pathways in prokaryotes|Propanoate metabolism|Fatty acid metabolism
gene0857	9.4e-59	152/155(98.06)	ptn:PTRA_a0279	K02160	accB, bccP	acetyl-CoA carboxylase biotin carboxyl carrier protein	ko01200|ko00061|ko00620|ko00253|ko00720|ko00640|ko01212	Carbon metabolism|Fatty acid biosynthesis|Pyruvate metabolism|Tetracycline biosynthesis|Carbon fixation pathways in prokaryotes|Propanoate metabolism|Fatty acid metabolism
gene0858	2.1e-79	150/150(100.00)	pha:PSHAa0264	K03786	aroQ, qutE	3-dehydroquinate dehydratase II	ko01230|ko00400	Biosynthesis of amino acids|Phenylalanine, tyrosine and tryptophan biosynthesis
gene0859	2.6e-211	385/385(100.00)	ptn:PTRA_a0277	K04084	dsbD	thiol:disulfide interchange protein DsbD	--	--
gene0860	1.1e-105	201/204(98.53)	pha:PSHAa0263	K04084	dsbD	thiol:disulfide interchange protein DsbD	--	--
gene0861	4.5e-52	106/106(100.00)	ptn:PTRA_a0276	K03926	cutA	periplasmic divalent cation tolerance protein	--	--
gene0862	1.6e-61	158/158(100.00)	pha:PSHAa0261	K07113	fxsA	UPF0716 protein FxsA	--	--
gene0863	5.3e-44	95/95(100.00)	pha:PSHAa0260	K04078	groES, HSPE1	chaperonin GroES	--	--
gene0864	7.2e-287	535/535(100.00)	pha:PSHAa0259	K04077	groEL, HSPD1	chaperonin GroEL	ko03018	RNA degradation
gene0865	6.3e-82	160/161(99.38)	pha:PSHAa0258	K06140	rnk	regulator of nucleoside diphosphate kinase	--	--
gene0867	2e-138	260/260(100.00)	pha:PSHAa0252	K01776	murI	glutamate racemase	ko00471	D-Glutamine and D-glutamate metabolism
gene0869	1.1e-209	366/367(99.73)	pha:PSHAa0250	K00557	trmA	tRNA (uracil-5-)-methyltransferase	--	--
gene0876	4.2e-141	252/252(100.00)	pha:PSHAa0242	K02463	gspN	general secretion pathway protein N	--	--
gene0877	2.4e-78	157/157(100.00)	ptn:PTRA_a0257	K02462	gspM	general secretion pathway protein M	ko03070	Bacterial secretion system
gene0878	5.5e-228	401/402(99.75)	pha:PSHAa0240	K02461	gspL	general secretion pathway protein L	ko03070	Bacterial secretion system
gene0879	2e-175	327/328(99.70)	pha:PSHAa0239	K02460	gspK	general secretion pathway protein K	ko03070	Bacterial secretion system
gene0880	4.3e-121	223/224(99.55)	pha:PSHAa0238	K02459	gspJ	general secretion pathway protein J	ko03070	Bacterial secretion system
gene0881	3.9e-50	97/98(98.98)	pha:PSHAa0237	K02458	gspI	general secretion pathway protein I	ko03070	Bacterial secretion system
gene0882	1.9e-101	193/194(99.48)	ptn:PTRA_a0252	K02457	gspH	general secretion pathway protein H	ko03070	Bacterial secretion system
gene0883	1.4e-72	139/140(99.29)	ptn:PTRA_a0251	K02456	gspG	general secretion pathway protein G	ko03070	Bacterial secretion system
gene0884	3.1e-218	409/411(99.51)	pha:PSHAa0234	K02455	gspF	general secretion pathway protein F	ko03070	Bacterial secretion system
gene0885	6.1e-291	517/521(99.23)	pha:PSHAa0233	K02454	gspE	general secretion pathway protein E	ko03070	Bacterial secretion system
gene0886	5.5e-130	242/242(100.00)	ptn:PTRA_a0248	K02453	gspD	general secretion pathway protein D	ko03070	Bacterial secretion system
gene0887	2.2e-208	388/389(99.74)	pha:PSHAa0232	K02453	gspD	general secretion pathway protein D	ko03070	Bacterial secretion system
gene0888	1.2e-169	312/313(99.68)	pha:PSHAa0231	K02452	gspC	general secretion pathway protein C	ko03070	Bacterial secretion system
gene0889	8.2e-70	140/140(100.00)	pha:PSHAa0230	K04762	hslR	ribosome-associated heat shock protein Hsp15	--	--
gene0890	7.7e-160	281/281(100.00)	pha:PSHAa0229	K04083	hslO	molecular chaperone Hsp33	--	--
gene0891	2.3e-303	512/512(100.00)	pha:PSHAa0228	K01610	E4.1.1.49, pckA	phosphoenolpyruvate carboxykinase (ATP)	ko00710|ko00020|ko01200|ko00620|ko00010	Carbon fixation in photosynthetic organisms|Citrate cycle (TCA cycle)|Carbon metabolism|Pyruvate metabolism|Glycolysis / Gluconeogenesis
gene0892	3.3e-225	394/394(100.00)	pha:PSHAa0227	K02358	tuf, TUFM	elongation factor Tu	--	--
gene0893	0	704/704(100.00)	pha:PSHAa0226	K02355	fusA, GFM, EFG	elongation factor G	--	--
gene0894	1.5e-80	156/156(100.00)	pha:PSHAa0225	K02992	RP-S7, MRPS7, rpsG	small subunit ribosomal protein S7	ko03010	Ribosome
gene0895	1e-63	124/124(100.00)	pha:PSHAa0224	K02950	RP-S12, MRPS12, rpsL	small subunit ribosomal protein S12	ko03010	Ribosome
gene0896	0	804/804(100.00)	pha:PSHAa0223	K03046	rpoC	DNA-directed RNA polymerase subunit beta'	ko00230|ko00240|ko03020	Purine metabolism|Pyrimidine metabolism|RNA polymerase
gene0897	0	559/560(99.82)	ptn:PTRA_a0238	K03046	rpoC	DNA-directed RNA polymerase subunit beta'	ko00230|ko00240|ko03020	Purine metabolism|Pyrimidine metabolism|RNA polymerase
gene0898	0	1063/1063(100.00)	pha:PSHAa0222	K03043	rpoB	DNA-directed RNA polymerase subunit beta	ko00230|ko00240|ko03020	Purine metabolism|Pyrimidine metabolism|RNA polymerase
gene0899	1.1e-104	192/192(100.00)	pha:PSHAa0222	K03043	rpoB	DNA-directed RNA polymerase subunit beta	ko00230|ko00240|ko03020	Purine metabolism|Pyrimidine metabolism|RNA polymerase
gene0900	1.1e-40	83/84(98.81)	pia:PI2015_0236	K03043	rpoB	DNA-directed RNA polymerase subunit beta	ko00230|ko00240|ko03020	Purine metabolism|Pyrimidine metabolism|RNA polymerase
gene0901	1.1e-51	120/120(100.00)	pha:PSHAa0221	K02935	RP-L7, MRPL12, rplL	large subunit ribosomal protein L7/L12	ko03010	Ribosome
gene0902	1.3e-79	164/164(100.00)	ptn:PTRA_a0235	K02864	RP-L10, MRPL10, rplJ	large subunit ribosomal protein L10	ko03010	Ribosome
gene0903	1.9e-119	234/234(100.00)	pha:PSHAa0219	K02863	RP-L1, MRPL1, rplA	large subunit ribosomal protein L1	ko03010	Ribosome
gene0904	1.5e-71	142/142(100.00)	pha:PSHAa0218	K02867	RP-L11, MRPL11, rplK	large subunit ribosomal protein L11	ko03010	Ribosome
gene0905	3.5e-100	185/185(100.00)	ptn:PTRA_a0232	K02601	nusG	transcriptional antiterminator NusG	--	--
gene0906	1.4e-57	125/125(100.00)	pha:PSHAa0216	K03073	secE	preprotein translocase subunit SecE	ko02024|ko03070|ko03060	Quorum sensing|Bacterial secretion system|Protein export
gene0908	2.4e-72	148/148(100.00)	pha:PSHAa0214	K01619	deoC, DERA	deoxyribose-phosphate aldolase	ko00030	Pentose phosphate pathway
gene0909	2.1e-269	471/473(99.58)	pha:PSHAa0213	K02302	cysG	uroporphyrin-III C-methyltransferase / precorrin-2 dehydrogenase / sirohydrochlorin ferrochelatase	ko00860	Porphyrin and chlorophyll metabolism
gene0910	1.8e-170	299/299(100.00)	pha:PSHAa0212	K00957	cysD	sulfate adenylyltransferase subunit 2	ko00230|ko00920|ko00261|ko00450	Purine metabolism|Sulfur metabolism|Monobactam biosynthesis|Selenocompound metabolism
gene0911	5e-24	56/56(100.00)	pha:PSHAa0211	K00956	cysN	sulfate adenylyltransferase subunit 1	ko00230|ko00920|ko00261|ko00450	Purine metabolism|Sulfur metabolism|Monobactam biosynthesis|Selenocompound metabolism
gene0912	1.3e-24	57/58(98.28)	ptn:PTRA_a0226	K00956	cysN	sulfate adenylyltransferase subunit 1	ko00230|ko00920|ko00261|ko00450	Purine metabolism|Sulfur metabolism|Monobactam biosynthesis|Selenocompound metabolism
gene0913	3.6e-07	30/30(100.00)	pha:PSHAa0211	K00956	cysN	sulfate adenylyltransferase subunit 1	ko00230|ko00920|ko00261|ko00450	Purine metabolism|Sulfur metabolism|Monobactam biosynthesis|Selenocompound metabolism
gene0917	6.3e-108	197/197(100.00)	pha:PSHAa0209	K00860	cysC	adenylylsulfate kinase	ko00230|ko00920	Purine metabolism|Sulfur metabolism
gene0918	5.7e-132	234/235(99.57)	pha:PSHAa0208	K01082	cysQ, MET22, BPNT1	3'(2'), 5'-bisphosphate nucleotidase	ko00920	Sulfur metabolism
gene0923	2.8e-88	164/168(97.62)	ptn:PTRA_a0222	K03790	rimJ	[ribosomal protein S5]-alanine N-acetyltransferase	--	--
gene0924	1.7e-73	140/140(100.00)	ptn:PTRA_a0220	K03837	sdaC	serine transporter	--	--
gene0925	1.7e-98	198/205(96.59)	pha:PSHAa0200	K03837	sdaC	serine transporter	--	--
gene0926	2.9e-21	57/57(100.00)	ptn:PTRA_a0220	K03837	sdaC	serine transporter	--	--
gene0927	2e-152	270/270(100.00)	pha:PSHAa0199	K01611	speD, AMD1	S-adenosylmethionine decarboxylase	ko00330|ko00270	Arginine and proline metabolism|Cysteine and methionine metabolism
gene0928	4e-69	137/137(100.00)	ptn:PTRA_a0218	K07397	yhfA	putative redox protein	--	--
gene0930	3.8e-279	489/489(100.00)	pha:PSHAa0196	K06447	astD	succinylglutamic semialdehyde dehydrogenase	ko00330	Arginine and proline metabolism
gene0931	1.2e-191	337/337(100.00)	pha:PSHAa0195	K00673	astA	arginine N-succinyltransferase	ko00330	Arginine and proline metabolism
gene0932	5.3e-231	401/401(100.00)	pha:PSHAa0194	K00821	argD	acetylornithine/N-succinyldiaminopimelate aminotransferase	ko01230|ko00220|ko00300|ko01210	Biosynthesis of amino acids|Arginine biosynthesis|Lysine biosynthesis|2-Oxocarboxylic acid metabolism
gene0935	2.5e-104	193/193(100.00)	ptn:PTRA_a0211	K01664	pabA	para-aminobenzoate synthetase component II	ko00790	Folate biosynthesis
gene0937	1.4e-34	80/80(100.00)	pha:PSHAa0191	K09794	K09794	uncharacterized protein	--	--
gene0938	3e-292	500/501(99.80)	pha:PSHAa0190	K00864	glpK, GK	glycerol kinase	ko00561	Glycerolipid metabolism
gene0939	7.9e-214	375/376(99.73)	pha:PSHAa0189	K00111	glpA, glpD	glycerol-3-phosphate dehydrogenase	ko00564	Glycerophospholipid metabolism
gene0940	2.7e-70	132/132(100.00)	pha:PSHAa0188	K07107	ybgC	acyl-CoA thioester hydrolase	--	--
gene0944	9.8e-291	498/498(100.00)	pha:PSHAa0184	K01682	acnB	aconitate hydratase 2 / 2-methylisocitrate dehydratase	ko01200|ko00630|ko00020|ko01210|ko01230|ko00720|ko00640	Carbon metabolism|Glyoxylate and dicarboxylate metabolism|Citrate cycle (TCA cycle)|2-Oxocarboxylic acid metabolism|Biosynthesis of amino acids|Carbon fixation pathways in prokaryotes|Propanoate metabolism
gene0945	3.8e-122	217/217(100.00)	pha:PSHAa0184	K01682	acnB	aconitate hydratase 2 / 2-methylisocitrate dehydratase	ko01200|ko00630|ko00020|ko01210|ko01230|ko00720|ko00640	Carbon metabolism|Glyoxylate and dicarboxylate metabolism|Citrate cycle (TCA cycle)|2-Oxocarboxylic acid metabolism|Biosynthesis of amino acids|Carbon fixation pathways in prokaryotes|Propanoate metabolism
gene0946	3.8e-39	85/88(96.59)	pha:PSHAa0184	K01682	acnB	aconitate hydratase 2 / 2-methylisocitrate dehydratase	ko01200|ko00630|ko00020|ko01210|ko01230|ko00720|ko00640	Carbon metabolism|Glyoxylate and dicarboxylate metabolism|Citrate cycle (TCA cycle)|2-Oxocarboxylic acid metabolism|Biosynthesis of amino acids|Carbon fixation pathways in prokaryotes|Propanoate metabolism
gene0947	8.7e-201	354/354(100.00)	pha:PSHAa0183	K03286	TC.OOP	OmpA-OmpF porin, OOP family	--	--
gene0950	5.6e-169	294/294(100.00)	ptn:PTRA_a0198	K01714	dapA	4-hydroxy-tetrahydrodipicolinate synthase	ko01230|ko00261|ko00300	Biosynthesis of amino acids|Monobactam biosynthesis|Lysine biosynthesis
gene0951	3.9e-35	75/75(100.00)	pha:PSHAa0179	K00674	dapD	2,3,4,5-tetrahydropyridine-2,6-dicarboxylate N-succinyltransferase	ko01230|ko00300	Biosynthesis of amino acids|Lysine biosynthesis
gene0952	6.1e-32	69/69(100.00)	pha:PSHAa0179	K00674	dapD	2,3,4,5-tetrahydropyridine-2,6-dicarboxylate N-succinyltransferase	ko01230|ko00300	Biosynthesis of amino acids|Lysine biosynthesis
gene0953	3.6e-227	385/389(98.97)	pha:PSHAa0178	K01586	lysA	diaminopimelate decarboxylase	ko01230|ko00300	Biosynthesis of amino acids|Lysine biosynthesis
gene0954	1.3e-202	371/372(99.73)	pha:PSHAa0177	K06987	K06987	uncharacterized protein	--	--
gene0955	5.8e-202	343/344(99.71)	pha:PSHAa0175	K01058	pldA	phospholipase A1/A2	ko00564|ko00591|ko00565|ko00590|ko00592	Glycerophospholipid metabolism|Linoleic acid metabolism|Ether lipid metabolism|Arachidonic acid metabolism|alpha-Linolenic acid metabolism
gene0958	1.7e-73	145/145(100.00)	ptn:PTRA_a0189	K07560	dtd, DTD1	D-tyrosyl-tRNA(Tyr) deacylase	--	--
gene0959	1.7e-168	316/317(99.68)	ptn:PTRA_a0188	K07058	K07058	membrane protein	--	--
gene0963	0	607/607(100.00)	pha:PSHAa0167	K06207	typA, bipA	GTP-binding protein	--	--
gene0964	2.9e-273	467/468(99.79)	pha:PSHAa0166	K01915	glnA, GLUL	glutamine synthetase	ko00910|ko00630|ko02020|ko01230|ko00250|ko00220	Nitrogen metabolism|Glyoxylate and dicarboxylate metabolism|Two-component system|Biosynthesis of amino acids|Alanine, aspartate and glutamate metabolism|Arginine biosynthesis
gene0966	1.9e-203	356/356(100.00)	pha:PSHAa0164	K07708	glnL, ntrB	two-component system, NtrC family, nitrogen regulation sensor histidine kinase GlnL	ko02020	Two-component system
gene0967	1.4e-259	461/461(100.00)	pha:PSHAa0163	K07712	glnG, ntrC	two-component system, NtrC family, nitrogen regulation response regulator GlnG	ko02020	Two-component system
gene0969	1.6e-37	80/80(100.00)	pha:PSHAa0161	K14761	ybcJ	ribosome-associated protein	--	--
gene0971	3.1e-206	355/355(100.00)	pha:PSHAa0159	K01681	ACO, acnA	aconitate hydratase	ko01200|ko00630|ko00020|ko00720|ko01210|ko01230	Carbon metabolism|Glyoxylate and dicarboxylate metabolism|Citrate cycle (TCA cycle)|Carbon fixation pathways in prokaryotes|2-Oxocarboxylic acid metabolism|Biosynthesis of amino acids
gene0972	4.5e-214	376/378(99.47)	pha:PSHAa0159	K01681	ACO, acnA	aconitate hydratase	ko01200|ko00630|ko00020|ko00720|ko01210|ko01230	Carbon metabolism|Glyoxylate and dicarboxylate metabolism|Citrate cycle (TCA cycle)|Carbon fixation pathways in prokaryotes|2-Oxocarboxylic acid metabolism|Biosynthesis of amino acids
gene0973	5.4e-95	174/174(100.00)	pha:PSHAa0159	K01681	ACO, acnA	aconitate hydratase	ko01200|ko00630|ko00020|ko00720|ko01210|ko01230	Carbon metabolism|Glyoxylate and dicarboxylate metabolism|Citrate cycle (TCA cycle)|Carbon fixation pathways in prokaryotes|2-Oxocarboxylic acid metabolism|Biosynthesis of amino acids
gene0977	4.5e-140	246/246(100.00)	pha:PSHAa0156	K00390	cysH	phosphoadenosine phosphosulfate reductase	ko00920	Sulfur metabolism
gene0978	0	564/565(99.82)	pha:PSHAa0155	K00381	cysI	sulfite reductase (NADPH) hemoprotein beta-component	ko00920	Sulfur metabolism
gene0979	8.4e-78	143/143(100.00)	pha:PSHAa0154	K00380	cysJ	sulfite reductase (NADPH) flavoprotein alpha-component	ko00920	Sulfur metabolism
gene0980	2.1e-118	218/218(100.00)	pha:PSHAa0154	K00380	cysJ	sulfite reductase (NADPH) flavoprotein alpha-component	ko00920	Sulfur metabolism
gene0981	2.9e-120	233/235(99.15)	pha:PSHAa0154	K00380	cysJ	sulfite reductase (NADPH) flavoprotein alpha-component	ko00920	Sulfur metabolism
gene0982	6.4e-41	85/85(100.00)	ptn:PTRA_a0167	K02961	RP-S17, MRPS17, rpsQ	small subunit ribosomal protein S17	ko03010	Ribosome
gene0983	6.2e-25	63/63(100.00)	pha:PSHAa0152	K02904	RP-L29, rpmC	large subunit ribosomal protein L29	ko03010	Ribosome
gene0984	4.3e-71	137/137(100.00)	ptn:PTRA_a0165	K02878	RP-L16, MRPL16, rplP	large subunit ribosomal protein L16	ko03010	Ribosome
gene0985	3.8e-30	69/80(86.25)	pha:PSHAa0150	K02982	RP-S3, rpsC	small subunit ribosomal protein S3	ko03010	Ribosome
gene0986	4.7e-52	110/110(100.00)	pbw:D172_001065	K02890	RP-L22, MRPL22, rplV	large subunit ribosomal protein L22	ko03010	Ribosome
gene0987	9.4e-65	123/124(99.19)	pha:PSHAa0147	K02886	RP-L2, MRPL2, rplB	large subunit ribosomal protein L2	ko03010	Ribosome
gene0988	2.7e-46	100/100(100.00)	ptn:PTRA_a0161	K02892	RP-L23, MRPL23, rplW	large subunit ribosomal protein L23	ko03010	Ribosome
gene0989	9.9e-101	201/201(100.00)	pha:PSHAa0145	K02926	RP-L4, MRPL4, rplD	large subunit ribosomal protein L4	ko03010	Ribosome
gene0990	1.5e-112	211/211(100.00)	pha:PSHAa0144	K02906	RP-L3, MRPL3, rplC	large subunit ribosomal protein L3	ko03010	Ribosome
gene0991	1.2e-49	102/103(99.03)	pia:PI2015_0153	K02946	RP-S10, MRPS10, rpsJ	small subunit ribosomal protein S10	ko03010	Ribosome
gene0992	1.4e-15	42/44(95.45)	pha:PSHAa0142	K00631	plsB	glycerol-3-phosphate O-acyltransferase	ko00564|ko00561	Glycerophospholipid metabolism|Glycerolipid metabolism
gene0993	0	768/768(100.00)	pha:PSHAa0142	K00631	plsB	glycerol-3-phosphate O-acyltransferase	ko00564|ko00561	Glycerophospholipid metabolism|Glycerolipid metabolism
gene0994	1.2e-163	285/285(100.00)	pha:PSHAa0141	K10805	tesB	acyl-CoA thioesterase II	ko01040	Biosynthesis of unsaturated fatty acids
gene0998	3.9e-193	354/356(99.44)	pha:PSHAa0137	K10716	kch, trkA, mthK, pch	voltage-gated potassium channel	--	--
gene0999	1.5e-234	434/436(99.54)	pha:PSHAa0136	K02106	atoE	short-chain fatty acids transporter	ko02020	Two-component system
gene1006	0	774/784(98.72)	pha:PSHAa0132	K01303	APEH	acylaminoacyl-peptidase	--	--
gene1008	1.9e-286	501/503(99.60)	ptn:PTRA_a0144	K07391	comM	magnesium chelatase family protein	--	--
gene1010	7.9e-151	261/261(100.00)	pha:PSHAa0128	K01082	cysQ, MET22, BPNT1	3'(2'), 5'-bisphosphate nucleotidase	ko00920	Sulfur metabolism
gene1011	1.8e-113	203/203(100.00)	pha:PSHAa0127	K08312	nudE	ADP-ribose diphosphatase	ko00230	Purine metabolism
gene1012	2.9e-92	167/169(98.82)	pha:PSHAa0126	K07025	K07025	putative hydrolase of the HAD superfamily	--	--
gene1014	1.9e-77	147/148(99.32)	pha:PSHAa0124	K09910	K09910	uncharacterized protein	--	--
gene1016	0	721/721(100.00)	ptn:PTRA_a0136	K03657	uvrD, pcrA	DNA helicase II / ATP-dependent DNA helicase PcrA	ko03430|ko03420	Mismatch repair|Nucleotide excision repair
gene1017	0	677/689(98.26)	pha:PSHAa0121	K06957	tmcA	tRNA(Met) cytidine acetyltransferase	--	--
gene1018	2.9e-54	108/108(100.00)	pha:PSHAa0115	K01524	ppx-gppA	exopolyphosphatase / guanosine-5'-triphosphate,3'-diphosphate pyrophosphatase	ko00230	Purine metabolism
gene1019	1.4e-125	235/235(100.00)	pha:PSHAa0115	K01524	ppx-gppA	exopolyphosphatase / guanosine-5'-triphosphate,3'-diphosphate pyrophosphatase	ko00230	Purine metabolism
gene1020	1.1e-25	61/62(98.39)	ptn:PTRA_a0133	K01524	ppx-gppA	exopolyphosphatase / guanosine-5'-triphosphate,3'-diphosphate pyrophosphatase	ko00230	Purine metabolism
gene1021	1.4e-77	144/144(100.00)	pha:PSHAa0114	K03732	rhlB	ATP-dependent RNA helicase RhlB	ko03018	RNA degradation
gene1022	5.9e-123	217/219(99.09)	pbw:D172_000875	K03732	rhlB	ATP-dependent RNA helicase RhlB	ko03018	RNA degradation
gene1023	8.9e-56	108/108(100.00)	ptn:PTRA_a0131	K03671	trxA	thioredoxin 1	--	--
gene1024	1.6e-233	419/419(100.00)	ptn:PTRA_a0129	K03628	rho	transcription termination factor Rho	ko03018	RNA degradation
gene1027	3e-243	435/436(99.77)	pha:PSHAa0109	K05591	dbpA	ATP-independent RNA helicase DbpA	--	--
gene1028	2.9e-216	379/381(99.48)	pha:PSHAa0108	K02014	TC.FEV.OM	iron complex outermembrane recepter protein	--	--
gene1029	9.8e-46	93/94(98.94)	pha:PSHAa0108	K02014	TC.FEV.OM	iron complex outermembrane recepter protein	--	--
gene1030	9.8e-153	300/301(99.67)	pha:PSHAa0107	K09781	K09781	uncharacterized protein	--	--
gene1032	2.1e-171	296/298(99.33)	ptn:PTRA_a0122	K03182	ubiD	4-hydroxy-3-polyprenylbenzoate decarboxylase	ko00130	Ubiquinone and other terpenoid-quinone biosynthesis
gene1033	4.1e-109	188/188(100.00)	pha:PSHAa0105	K03182	ubiD	4-hydroxy-3-polyprenylbenzoate decarboxylase	ko00130	Ubiquinone and other terpenoid-quinone biosynthesis
gene1034	1.3e-74	143/143(100.00)	pha:PSHAa0104	K05368	fre, ubiB	aquacobalamin reductase / NAD(P)H-flavin reductase	ko00860|ko00740	Porphyrin and chlorophyll metabolism|Riboflavin metabolism
gene1035	1.9e-42	82/82(100.00)	ptn:PTRA_a0121	K05368	fre, ubiB	aquacobalamin reductase / NAD(P)H-flavin reductase	ko00860|ko00740	Porphyrin and chlorophyll metabolism|Riboflavin metabolism
gene1037	7.9e-188	333/333(100.00)	pha:PSHAa0102	K01488	add, ADA	adenosine deaminase	ko00230	Purine metabolism
gene1039	1.1e-163	368/368(100.00)	pha:PSHAa0100	K02498	hemY	HemY protein	--	--
gene1040	8e-303	613/616(99.51)	pha:PSHAa0099	K13543	hemDX	uroporphyrinogen III methyltransferase / synthase	ko00860	Porphyrin and chlorophyll metabolism
gene1041	1e-173	312/312(100.00)	pha:PSHAa0098	K01749	hemC, HMBS	hydroxymethylbilane synthase	ko00860	Porphyrin and chlorophyll metabolism
gene1043	7.1e-121	217/218(99.54)	pha:PSHAa0096	K06999	K06999	phospholipase/carboxylesterase	--	--
gene1044	2.7e-57	107/107(100.00)	ptn:PTRA_a0112	K06202	cyaY	CyaY protein	--	--
gene1046	3.2e-239	417/417(100.00)	pha:PSHAa0093	K01586	lysA	diaminopimelate decarboxylase	ko01230|ko00300	Biosynthesis of amino acids|Lysine biosynthesis
gene1047	2e-157	269/269(100.00)	pha:PSHAa0092	K01778	dapF	diaminopimelate epimerase	ko01230|ko00300	Biosynthesis of amino acids|Lysine biosynthesis
gene1048	2.2e-103	203/203(100.00)	pha:PSHAa0091	K09921	K09921	uncharacterized protein	--	--
gene1049	1.7e-176	314/315(99.68)	pha:PSHAa0090	K03733	xerC	integrase/recombinase XerC	--	--
gene1050	6.3e-131	234/234(100.00)	pha:PSHAa0089	K07025	K07025	putative hydrolase of the HAD superfamily	--	--
gene1053	4.7e-09	33/33(100.00)	pha:PSHAa0085	K06183	rsuA	16S rRNA pseudouridine516 synthase	--	--
gene1054	2.9e-63	121/121(100.00)	pha:PSHAa0085	K06183	rsuA	16S rRNA pseudouridine516 synthase	--	--
gene1057	3.1e-50	102/102(100.00)	ptn:PTRA_a0097	K11741	sugE	quaternary ammonium compound-resistance protein SugE	--	--
gene1062	6.7e-130	226/228(99.12)	pha:PSHAa0079	K01434	E3.5.1.11	penicillin amidase	ko00311	Penicillin and cephalosporin biosynthesis
gene1063	3.9e-293	522/536(97.39)	pha:PSHAa0079	K01434	E3.5.1.11	penicillin amidase	ko00311	Penicillin and cephalosporin biosynthesis
gene1064	4.3e-43	87/90(96.67)	pha:PSHAa0078	K09136	ycaO	ribosomal protein S12 methylthiotransferase accessory factor	--	--
gene1065	4.3e-122	217/218(99.54)	ptn:PTRA_a0092	K09136	ycaO	ribosomal protein S12 methylthiotransferase accessory factor	--	--
gene1066	2.5e-129	221/221(100.00)	pha:PSHAa0078	K09136	ycaO	ribosomal protein S12 methylthiotransferase accessory factor	--	--
gene1068	2.4e-110	206/209(98.56)	pha:PSHAa0076	K09915	K09915	uncharacterized protein	--	--
gene1069	4.9e-151	278/278(100.00)	pha:PSHAa0075	K01916	nadE	NAD+ synthase	ko00760	Nicotinate and nicotinamide metabolism
gene1070	9.1e-56	108/108(100.00)	pha:PSHAa0074	K13938	folM	dihydromonapterin reductase / dihydrofolate reductase	ko00670|ko00790	One carbon pool by folate|Folate biosynthesis
gene1071	1.9e-56	112/113(99.12)	pha:PSHAa0074	K13938	folM	dihydromonapterin reductase / dihydrofolate reductase	ko00670|ko00790	One carbon pool by folate|Folate biosynthesis
gene1072	7.7e-100	184/184(100.00)	ptn:PTRA_a0086	K01495	GCH1, folE	GTP cyclohydrolase IA	ko00790	Folate biosynthesis
gene1073	2.2e-60	118/118(100.00)	pha:PSHAa0072	K07589	folX	D-erythro-7,8-dihydroneopterin triphosphate epimerase	--	--
gene1084	3.7e-90	163/163(100.00)	ptn:PTRA_a0071	K00432	gpx	glutathione peroxidase	ko00480|ko00590	Glutathione metabolism|Arachidonic acid metabolism
gene1095	1.6e-229	379/379(100.00)	pha:PSHAa0050	K09919	K09919	uncharacterized protein	--	--
gene1097	4.5e-250	457/458(99.78)	pha:PSHAa0048	K01679	E4.2.1.2B, fumC	fumarate hydratase, class II	ko01200|ko00620|ko00020|ko00720	Carbon metabolism|Pyruvate metabolism|Citrate cycle (TCA cycle)|Carbon fixation pathways in prokaryotes
gene1103	6.8e-69	137/137(100.00)	pha:PSHAa0041	K09980	K09980	uncharacterized protein	--	--
gene1104	1e-212	370/371(99.73)	pha:PSHAa0040	K00797	speE, SRM	spermidine synthase	ko00330|ko00410|ko00480|ko00270	Arginine and proline metabolism|beta-Alanine metabolism|Glutathione metabolism|Cysteine and methionine metabolism
gene1105	9.7e-92	174/174(100.00)	ptn:PTRA_a0046	K00797	speE, SRM	spermidine synthase	ko00330|ko00410|ko00480|ko00270	Arginine and proline metabolism|beta-Alanine metabolism|Glutathione metabolism|Cysteine and methionine metabolism
gene1110	2.6e-152	272/274(99.27)	pha:PSHAa0031	K00014	aroE	shikimate dehydrogenase	ko01230|ko00400	Biosynthesis of amino acids|Phenylalanine, tyrosine and tryptophan biosynthesis
gene1111	1.7e-81	144/145(99.31)	pha:PSHAa0030	K06886	glbN	hemoglobin	--	--
gene1112	2.1e-193	322/324(99.38)	pha:PSHAa0029	K00228	CPOX, hemF	coproporphyrinogen III oxidase	ko00860	Porphyrin and chlorophyll metabolism
gene1113	2e-103	185/187(98.93)	pha:PSHAa0028	K07566	tsaC, rimN, SUA5	L-threonylcarbamoyladenylate synthase	--	--
gene1114	2.8e-69	170/191(89.01)	pha:PSHAa0027	K07479	yrdD	putative DNA topoisomerase	--	--
gene1115	5.4e-86	157/157(100.00)	pha:PSHAa0026	K03747	smg	Smg protein	--	--
gene1116	2.3e-190	345/347(99.42)	pha:PSHAa0025	K04096	smf	DNA processing protein	--	--
gene1118	1.7e-85	167/167(100.00)	pha:PSHAa0023	K01462	PDF, def	peptide deformylase	--	--
gene1119	3.7e-182	315/321(98.13)	pha:PSHAa0022	K00604	MTFMT, fmt	methionyl-tRNA formyltransferase	ko00970|ko00670	Aminoacyl-tRNA biosynthesis|One carbon pool by folate
gene1120	7.4e-255	431/431(100.00)	pha:PSHAa0021	K03500	rsmB, sun	16S rRNA (cytosine967-C5)-methyltransferase	--	--
gene1121	2e-242	456/457(99.78)	pha:PSHAa0020	K03499	trkA, ktrA	trk system potassium uptake protein	--	--
gene1126	1.5e-272	483/483(100.00)	pha:PSHAa0015	K03498	trkH, trkG, ktrB	trk system potassium uptake protein	--	--
gene1128	8.6e-267	440/440(100.00)	pha:PSHAa0013	K01271	pepQ	Xaa-Pro dipeptidase	--	--
gene1129	0	628/628(100.00)	pha:PSHAa0012	K08309	slt	soluble lytic murein transglycosylase	--	--
gene1130	0	718/719(99.86)	ptn:PTRA_a0014	K01825	fadB	3-hydroxyacyl-CoA dehydrogenase / enoyl-CoA hydratase / 3-hydroxybutyryl-CoA epimerase / enoyl-CoA isomerase	ko01200|ko00071|ko00380|ko00310|ko00410|ko00281|ko00930|ko01040|ko00903|ko00280|ko01212|ko00650|ko00640|ko00362	Carbon metabolism|Fatty acid degradation|Tryptophan metabolism|Lysine degradation|beta-Alanine metabolism|Geraniol degradation|Caprolactam degradation|Biosynthesis of unsaturated fatty acids|Limonene and pinene degradation|Valine, leucine and isoleucine degradation|Fatty acid metabolism|Butanoate metabolism|Propanoate metabolism|Benzoate degradation
gene1131	5.9e-219	389/389(100.00)	pha:PSHAa0010	K00632	fadA, fadI	acetyl-CoA acyltransferase	ko00592|ko00071|ko00642|ko01212|ko00281|ko00280|ko00362	alpha-Linolenic acid metabolism|Fatty acid degradation|Ethylbenzene degradation|Fatty acid metabolism|Geraniol degradation|Valine, leucine and isoleucine degradation|Benzoate degradation
gene1133	7.3e-39	78/79(98.73)	ptn:PTRA_a0011	K04085	tusA, sirA	tRNA 2-thiouridine synthesizing protein A	ko04122	Sulfur relay system
gene1135	4.2e-245	448/448(100.00)	pha:PSHAa0006	K01879	glyS	glycyl-tRNA synthetase beta chain	ko00970	Aminoacyl-tRNA biosynthesis
gene1136	4.3e-107	196/199(98.49)	pha:PSHAa0006	K01879	glyS	glycyl-tRNA synthetase beta chain	ko00970	Aminoacyl-tRNA biosynthesis
gene1137	3e-167	286/289(98.96)	ptn:PTRA_a0006	K01878	glyQ	glycyl-tRNA synthetase alpha chain	ko00970	Aminoacyl-tRNA biosynthesis
gene1138	6.6e-60	115/119(96.64)	ptn:PTRA_a0005	K02470	gyrB	DNA gyrase subunit B	--	--
gene1139	2e-20	52/53(98.11)	ptn:PTRA_a0005	K02470	gyrB	DNA gyrase subunit B	--	--
gene1140	1.8e-31	67/69(97.10)	ptn:PTRA_a0005	K02470	gyrB	DNA gyrase subunit B	--	--
gene1141	8.5e-38	83/83(100.00)	pha:PSHAa0004	K02470	gyrB	DNA gyrase subunit B	--	--
gene1142	2.8e-44	103/141(73.05)	ptn:PTRA_a0005	K02470	gyrB	DNA gyrase subunit B	--	--
gene1143	1.7e-14	38/38(100.00)	pphe:PP2015_4	K02470	gyrB	DNA gyrase subunit B	--	--
gene1144	1.5e-138	253/253(100.00)	ptn:PTRA_a0003	K03629	recF	DNA replication and repair protein RecF	ko03440	Homologous recombination
gene1145	8.9e-119	222/222(100.00)	ptn:PTRA_a0002	K02338	DPO3B, dnaN	DNA polymerase III subunit beta	ko00230|ko00240|ko03440|ko03030|ko03430	Purine metabolism|Pyrimidine metabolism|Homologous recombination|DNA replication|Mismatch repair
gene1146	4.3e-72	144/144(100.00)	pha:PSHAa0002	K02338	DPO3B, dnaN	DNA polymerase III subunit beta	ko00230|ko00240|ko03440|ko03030|ko03430	Purine metabolism|Pyrimidine metabolism|Homologous recombination|DNA replication|Mismatch repair
gene1147	1.3e-268	474/474(100.00)	pha:PSHAa0001	K02313	dnaA	chromosomal replication initiator protein	ko02020|ko04112	Two-component system|Cell cycle - Caulobacter
gene1148	4.7e-73	139/140(99.29)	pha:PSHAa3025	K03536	rnpA	ribonuclease P protein component	--	--
gene1149	5.2e-49	91/91(100.00)	pha:PSHAa3023	K08998	K08998	uncharacterized protein	--	--
gene1150	2.4e-298	544/544(100.00)	pha:PSHAa3022	K03217	yidC, spoIIIJ, OXA1, ccfA	YidC/Oxa1 family membrane protein insertase	ko02024|ko03070|ko03060	Quorum sensing|Bacterial secretion system|Protein export
gene1151	2.7e-255	453/454(99.78)	pha:PSHAa3021	K03650	mnmE, trmE, MSS1	tRNA modification GTPase	--	--
gene1152	1.3e-76	148/149(99.33)	pha:PSHAa3020	K06205	mioC	MioC protein	--	--
gene1153	1.9e-81	157/158(99.37)	pha:PSHAa3019	K03495	gidA, mnmG, MTO1	tRNA uridine 5-carboxymethylaminomethyl modification enzyme	--	--
gene1154	8e-260	447/447(100.00)	pha:PSHAa3019	K03495	gidA, mnmG, MTO1	tRNA uridine 5-carboxymethylaminomethyl modification enzyme	--	--
gene1155	5.6e-53	108/109(99.08)	pha:PSHAa3018	K03501	gidB, rsmG	16S rRNA (guanine527-N7)-methyltransferase	--	--
gene1156	3.4e-42	86/86(100.00)	pha:PSHAa3018	K03501	gidB, rsmG	16S rRNA (guanine527-N7)-methyltransferase	--	--
gene1157	3.7e-140	260/261(99.62)	pha:PSHAa3017	K03496	parA, soj	chromosome partitioning protein	--	--
gene1158	1.2e-161	307/308(99.68)	pha:PSHAa3016	K03497	parB, spo0J	chromosome partitioning protein, ParB family	--	--
gene1159	8.5e-58	125/126(99.21)	pha:PSHAa3015	K02116	atpI	ATP synthase protein I	--	--
gene1160	1.5e-155	285/285(100.00)	pha:PSHAa3014	K02108	ATPF0A, atpB	F-type H+-transporting ATPase subunit a	ko00190|ko00195	Oxidative phosphorylation|Photosynthesis
gene1161	5.4e-31	77/77(100.00)	pha:PSHAa3013	K02110	ATPF0C, atpE	F-type H+-transporting ATPase subunit c	ko00190|ko00195	Oxidative phosphorylation|Photosynthesis
gene1162	1e-44	155/156(99.36)	pha:PSHAa3012	K02109	ATPF0B, atpF	F-type H+-transporting ATPase subunit b	ko00190|ko00195	Oxidative phosphorylation|Photosynthesis
gene1163	3.5e-89	177/177(100.00)	pha:PSHAa3011	K02113	ATPF1D, atpH	F-type H+-transporting ATPase subunit delta	ko00190|ko00195	Oxidative phosphorylation|Photosynthesis
gene1164	1.8e-284	513/513(100.00)	pha:PSHAa3010	K02111	ATPF1A, atpA	F-type H+-transporting ATPase subunit alpha	ko00190|ko00195	Oxidative phosphorylation|Photosynthesis
gene1165	4.2e-153	286/286(100.00)	ptn:PTRA_a3575	K02115	ATPF1G, atpG	F-type H+-transporting ATPase subunit gamma	ko00190|ko00195	Oxidative phosphorylation|Photosynthesis
gene1166	2.6e-258	461/461(100.00)	ptn:PTRA_a3574	K02112	ATPF1B, atpD	F-type H+-transporting ATPase subunit beta	ko00190|ko00195	Oxidative phosphorylation|Photosynthesis
gene1167	7.2e-66	139/140(99.29)	ptn:PTRA_a3573	K02114	ATPF1E, atpC	F-type H+-transporting ATPase subunit epsilon	ko00190|ko00195	Oxidative phosphorylation|Photosynthesis
gene1168	2.1e-236	450/452(99.56)	ptn:PTRA_a3572	K04042	glmU	bifunctional UDP-N-acetylglucosamine pyrophosphorylase / Glucosamine-1-phosphate N-acetyltransferase	ko00520	Amino sugar and nucleotide sugar metabolism
gene1169	3.6e-96	164/167(98.20)	pha:PSHAa3000	K02226	cobC, phpB	alpha-ribazole phosphatase	ko00860	Porphyrin and chlorophyll metabolism
gene1170	1.1e-192	352/353(99.72)	pha:PSHAa2999	K00768	E2.4.2.21, cobU, cobT	nicotinate-nucleotide--dimethylbenzimidazole phosphoribosyltransferase	ko00860	Porphyrin and chlorophyll metabolism
gene1171	1.1e-131	267/274(97.45)	ptn:PTRA_a3568	K02233	E2.7.8.26, cobS, cobV	adenosylcobinamide-GDP ribazoletransferase	ko00860	Porphyrin and chlorophyll metabolism
gene1172	2.4e-95	175/175(100.00)	pha:PSHAa2997	K02231	cobP, cobU	adenosylcobinamide kinase / adenosylcobinamide-phosphate guanylyltransferase	ko00860	Porphyrin and chlorophyll metabolism
gene1173	2.9e-80	172/175(98.29)	pha:PSHAa2996	K00661	maa	maltose O-acetyltransferase	--	--
gene1175	0	606/606(100.00)	pha:PSHAa2994	K00820	glmS, GFPT	glucosamine---fructose-6-phosphate aminotransferase (isomerizing)	ko00250|ko00520	Alanine, aspartate and glutamate metabolism|Amino sugar and nucleotide sugar metabolism
gene1178	0	741/749(98.93)	pha:PSHAa2981	K12573	rnr, vacB	ribonuclease R	ko03018	RNA degradation
gene1179	4.4e-32	69/69(100.00)	pha:PSHAa2979	K03704	cspA	cold shock protein (beta-ribbon, CspA family)	--	--
gene1180	2.6e-32	69/69(100.00)	pbw:D172_000450	K03704	cspA	cold shock protein (beta-ribbon, CspA family)	--	--
gene1181	9.8e-32	69/69(100.00)	pha:PSHAa2978	K03704	cspA	cold shock protein (beta-ribbon, CspA family)	--	--
gene1182	8.7e-298	529/529(100.00)	pha:PSHAa2977	K01077	E3.1.3.1, phoA, phoB	alkaline phosphatase	ko02020|ko00627|ko00790	Two-component system|Aminobenzoate degradation|Folate biosynthesis
gene1183	1.2e-17	49/49(100.00)	pha:PSHAa2976	K01077	E3.1.3.1, phoA, phoB	alkaline phosphatase	ko02020|ko00627|ko00790	Two-component system|Aminobenzoate degradation|Folate biosynthesis
gene1184	1.1e-195	344/346(99.42)	pha:PSHAa2976	K01077	E3.1.3.1, phoA, phoB	alkaline phosphatase	ko02020|ko00627|ko00790	Two-component system|Aminobenzoate degradation|Folate biosynthesis
gene1186	2.3e-168	313/313(100.00)	pha:PSHAa2974	K11747	kefB	glutathione-regulated potassium-efflux system protein KefB	--	--
gene1187	2.7e-137	293/295(99.32)	pha:PSHAa2974	K11747	kefB	glutathione-regulated potassium-efflux system protein KefB	--	--
gene1188	2.8e-66	120/120(100.00)	pha:PSHAa2973	K02014	TC.FEV.OM	iron complex outermembrane recepter protein	--	--
gene1189	1.8e-176	321/321(100.00)	pha:PSHAa2973	K02014	TC.FEV.OM	iron complex outermembrane recepter protein	--	--
gene1190	8.1e-216	389/389(100.00)	pha:PSHAa2973	K02014	TC.FEV.OM	iron complex outermembrane recepter protein	--	--
gene1193	2.1e-114	210/210(100.00)	pha:PSHAa2970	K09939	K09939	uncharacterized protein	--	--
gene1194	1.2e-51	110/115(95.65)	ptn:PTRA_a3547	K09790	K09790	uncharacterized protein	--	--
gene1197	4.7e-165	284/284(100.00)	pha:PSHAa2966	K01792	E5.1.3.15	glucose-6-phosphate 1-epimerase	ko00010	Glycolysis / Gluconeogenesis
gene1198	3.6e-94	178/178(100.00)	pha:PSHAa2965	K09167	K09167	uncharacterized protein	--	--
gene1199	5.4e-235	440/444(99.10)	pha:PSHAa2964	K08981	K08981	putative membrane protein	--	--
gene1211	3.4e-80	157/157(100.00)	pha:PSHAa2954	K04047	dps	starvation-inducible DNA-binding protein	--	--
gene1215	7.9e-161	316/317(99.68)	ptn:PTRA_a3524	K14540	rbgA	ribosome biogenesis GTPase A	--	--
gene1218	0	763/763(100.00)	ptn:PTRA_a3518	K02014	TC.FEV.OM	iron complex outermembrane recepter protein	--	--
gene1220	8.5e-218	383/388(98.71)	pha:PSHAa2945	K00641	metX	homoserine O-acetyltransferase	ko00270	Cysteine and methionine metabolism
gene1221	4.1e-136	253/253(100.00)	pha:PSHAa2944	K00019	E1.1.1.30, bdh	3-hydroxybutyrate dehydrogenase	ko00650|ko00072	Butanoate metabolism|Synthesis and degradation of ketone bodies
gene1222	3.1e-130	234/235(99.57)	pha:PSHAa2943	K01028	E2.8.3.5A, scoA	3-oxoacid CoA-transferase subunit A	ko00280|ko00072|ko00650	Valine, leucine and isoleucine degradation|Synthesis and degradation of ketone bodies|Butanoate metabolism
gene1223	1.9e-118	217/218(99.54)	ptn:PTRA_a3511	K01029	E2.8.3.5B, scoB	3-oxoacid CoA-transferase subunit B	ko00280|ko00072|ko00650	Valine, leucine and isoleucine degradation|Synthesis and degradation of ketone bodies|Butanoate metabolism
gene1224	4.5e-225	411/413(99.52)	ptn:PTRA_a3510	K07221	oprO_P	phosphate-selective porin OprO and OprP	--	--
gene1225	5e-179	325/326(99.69)	ptn:PTRA_a3509	K07795	tctC	putative tricarboxylic transport membrane protein	ko02020	Two-component system
gene1226	1.9e-47	102/103(99.03)	ptn:PTRA_a3508	K07794	tctB	putative tricarboxylic transport membrane protein	ko02020	Two-component system
gene1227	6.3e-269	508/510(99.61)	ptn:PTRA_a3507	K07793	tctA	putative tricarboxylic transport membrane protein	ko02020	Two-component system
gene1228	4.9e-296	537/540(99.44)	ptn:PTRA_a3505	K02476	K02476	two-component system, CitB family, sensor kinase	--	--
gene1230	0	694/694(100.00)	pha:PSHAa2940	K02355	fusA, GFM, EFG	elongation factor G	--	--
gene1231	0	652/653(99.85)	pha:PSHAa2938	K03669	mdoH	membrane glycosyltransferase	--	--
gene1232	0	534/535(99.81)	pha:PSHAa2937	K03670	mdoG	periplasmic glucans biosynthesis protein	--	--
gene1233	0	897/906(99.01)	pha:PSHAa2936	K07004	K07004	uncharacterized protein	--	--
gene1234	2.4e-153	281/281(100.00)	pha:PSHAa2935	K01698	hemB, ALAD	porphobilinogen synthase	ko00860	Porphyrin and chlorophyll metabolism
gene1235	9.4e-19	48/57(84.21)	ptn:PTRA_a3498	K01698	hemB, ALAD	porphobilinogen synthase	ko00860	Porphyrin and chlorophyll metabolism
gene1237	2.5e-124	225/226(99.56)	pha:PSHAa2933	K03424	tatD	TatD DNase family protein	--	--
gene1238	9.7e-12	34/35(97.14)	pha:PSHAa2933	K03424	tatD	TatD DNase family protein	--	--
gene1240	1.2e-127	245/246(99.59)	pha:PSHAa2931	K03118	tatC	sec-independent protein translocase protein TatC	ko03070|ko03060	Bacterial secretion system|Protein export
gene1241	7.5e-50	110/110(100.00)	pha:PSHAa2930	K03117	tatB	sec-independent protein translocase protein TatB	ko03070|ko03060	Bacterial secretion system|Protein export
gene1242	1.7e-35	82/82(100.00)	pha:PSHAa2929	K03116	tatA	sec-independent protein translocase protein TatA	ko03070|ko03060	Bacterial secretion system|Protein export
gene1243	1.5e-53	103/103(100.00)	ptn:PTRA_a3489	K03688	ubiB, aarF	ubiquinone biosynthesis protein	--	--
gene1244	2.1e-135	249/250(99.60)	pha:PSHAa2928	K03688	ubiB, aarF	ubiquinone biosynthesis protein	--	--
gene1245	5.8e-118	225/225(100.00)	pha:PSHAa2927	K03690	ubiJ	ubiquinone biosynthesis protein UbiJ	--	--
gene1246	1.4e-141	252/252(100.00)	ptn:PTRA_a3487	K03183	ubiE	demethylmenaquinone methyltransferase / 2-methoxy-6-polyprenyl-1,4-benzoquinol methylase	ko00130	Ubiquinone and other terpenoid-quinone biosynthesis
gene1247	2.8e-177	326/333(97.90)	ptn:PTRA_a3486	K13590	dgcB	diguanylate cyclase	ko04112	Cell cycle - Caulobacter
gene1252	1.2e-115	209/210(99.52)	ptn:PTRA_a3482	K08964	mtnB	methylthioribulose-1-phosphate dehydratase	ko00270	Cysteine and methionine metabolism
gene1254	6.5e-268	468/475(98.53)	ptn:PTRA_a3479	K00971	manC, cpsB	mannose-1-phosphate guanylyltransferase	ko00520|ko00051	Amino sugar and nucleotide sugar metabolism|Fructose and mannose metabolism
gene1257	7.5e-67	123/123(100.00)	ptn:PTRA_a3475	K02503	HINT1, hinT, hit	histidine triad (HIT) family protein	--	--
gene1258	3.9e-103	200/200(100.00)	pha:PSHAa2916	K09909	K09909	uncharacterized protein	--	--
gene1260	1.6e-191	333/336(99.11)	pha:PSHAa2914	K00075	murB	UDP-N-acetylmuramate dehydrogenase	ko00520|ko00550	Amino sugar and nucleotide sugar metabolism|Peptidoglycan biosynthesis
gene1261	1.3e-185	329/330(99.70)	pha:PSHAa2913	K03524	birA	BirA family transcriptional regulator, biotin operon repressor / biotin---[acetyl-CoA-carboxylase] ligase	ko00780	Biotin metabolism
gene1262	9.7e-132	230/235(97.87)	pha:PSHAa2912	K03525	coaX	type III pantothenate kinase	ko00770	Pantothenate and CoA biosynthesis
gene1263	7.3e-225	394/394(100.00)	pha:PSHAa2911	K02358	tuf, TUFM	elongation factor Tu	--	--
gene1264	1.3e-73	146/146(100.00)	pha:PSHAa2910	K01273	DPEP	membrane dipeptidase	--	--
gene1265	5.3e-125	231/232(99.57)	pha:PSHAa2910	K01273	DPEP	membrane dipeptidase	--	--
gene1266	3.8e-38	84/84(100.00)	pha:PSHAa2909	K09898	K09898	uncharacterized protein	--	--
gene1267	5.8e-169	289/307(94.14)	pha:PSHAa2908	K07019	K07019	uncharacterized protein	--	--
gene1269	0	639/640(99.84)	pha:PSHAa2905	K06158	ABCF3	ATP-binding cassette, subfamily F, member 3	--	--
gene1270	9.6e-32	66/67(98.51)	ptn:PTRA_a3462	K07070	K07070	uncharacterized protein	--	--
gene1271	1.7e-14	44/44(100.00)	ptn:PTRA_a3461	K03745	slyX	SlyX protein	--	--
gene1273	6.8e-131	248/248(100.00)	pha:PSHAa2901	K03772	fkpA	FKBP-type peptidyl-prolyl cis-trans isomerase FkpA	--	--
gene1274	1.8e-86	156/156(100.00)	pha:PSHAa2900	K07740	rsd	regulator of sigma D	--	--
gene1275	4.3e-208	354/354(100.00)	ptn:PTRA_a3456	K01599	hemE, UROD	uroporphyrinogen decarboxylase	ko00860	Porphyrin and chlorophyll metabolism
gene1276	4.1e-278	473/476(99.37)	ptn:PTRA_a3455	K00322	sthA, udhA	NAD(P) transhydrogenase	ko00760	Nicotinate and nicotinamide metabolism
gene1277	5.2e-220	377/377(100.00)	pha:PSHAa2897	K00507	SCD, desC	stearoyl-CoA desaturase (Delta-9 desaturase)	ko01040|ko01212|ko04152	Biosynthesis of unsaturated fatty acids|Fatty acid metabolism|AMPK signaling pathway
gene1279	3.7e-293	517/517(100.00)	pha:PSHAa2894	K01649	leuA	2-isopropylmalate synthase	ko01230|ko00620|ko00290|ko01210	Biosynthesis of amino acids|Pyruvate metabolism|Valine, leucine and isoleucine biosynthesis|2-Oxocarboxylic acid metabolism
gene1280	7.2e-127	229/229(100.00)	pha:PSHAa2893	K00052	leuB	3-isopropylmalate dehydrogenase	ko01230|ko00660|ko01210|ko00290	Biosynthesis of amino acids|C5-Branched dibasic acid metabolism|2-Oxocarboxylic acid metabolism|Valine, leucine and isoleucine biosynthesis
gene1281	5.2e-63	128/128(100.00)	pha:PSHAa2893	K00052	leuB	3-isopropylmalate dehydrogenase	ko01230|ko00660|ko01210|ko00290	Biosynthesis of amino acids|C5-Branched dibasic acid metabolism|2-Oxocarboxylic acid metabolism|Valine, leucine and isoleucine biosynthesis
gene1282	9.5e-86	159/161(98.76)	pha:PSHAa2892	K01703	leuC	3-isopropylmalate/(R)-2-methylmalate dehydratase large subunit	ko01230|ko00660|ko01210|ko00290	Biosynthesis of amino acids|C5-Branched dibasic acid metabolism|2-Oxocarboxylic acid metabolism|Valine, leucine and isoleucine biosynthesis
gene1283	7e-164	293/293(100.00)	pha:PSHAa2892	K01703	leuC	3-isopropylmalate/(R)-2-methylmalate dehydratase large subunit	ko01230|ko00660|ko01210|ko00290	Biosynthesis of amino acids|C5-Branched dibasic acid metabolism|2-Oxocarboxylic acid metabolism|Valine, leucine and isoleucine biosynthesis
gene1284	2.7e-114	199/199(100.00)	pha:PSHAa2891	K01704	leuD	3-isopropylmalate/(R)-2-methylmalate dehydratase small subunit	ko01230|ko00660|ko01210|ko00290	Biosynthesis of amino acids|C5-Branched dibasic acid metabolism|2-Oxocarboxylic acid metabolism|Valine, leucine and isoleucine biosynthesis
gene1295	2.2e-152	294/300(98.00)	pha:PSHAa2881	K07234	K07234	uncharacterized protein involved in response to NO	--	--
gene1297	6.9e-124	217/217(100.00)	pha:PSHAa2879	K01150	endA	deoxyribonuclease I	--	--
gene1298	6.3e-166	320/321(99.69)	pha:PSHAa2878	K05516	cbpA	curved DNA-binding protein	--	--
gene1299	5.5e-50	106/106(100.00)	pha:PSHAa2877	K18997	cbpM	chaperone modulatory protein CbpM	--	--
gene1303	2.2e-108	203/205(99.02)	ptn:PTRA_a3426	K01356	lexA	repressor LexA	--	--
gene1304	9.1e-144	251/251(100.00)	pha:PSHAa2872	K02275	coxB	cytochrome c oxidase subunit II	ko00190	Oxidative phosphorylation
gene1305	3e-53	103/103(100.00)	pha:PSHAa2872	K02275	coxB	cytochrome c oxidase subunit II	ko00190	Oxidative phosphorylation
gene1306	1.3e-309	530/530(100.00)	pha:PSHAa2871	K02274	coxA	cytochrome c oxidase subunit I	ko00190	Oxidative phosphorylation
gene1307	1.6e-91	175/176(99.43)	ptn:PTRA_a3423	K02258	COX11	cytochrome c oxidase assembly protein subunit 11	ko00190	Oxidative phosphorylation
gene1308	7.4e-46	92/93(98.92)	ptn:PTRA_a3422	K02276	coxC	cytochrome c oxidase subunit III	ko00190	Oxidative phosphorylation
gene1309	1e-90	167/167(100.00)	pha:PSHAa2869	K02276	coxC	cytochrome c oxidase subunit III	ko00190	Oxidative phosphorylation
gene1313	1.5e-174	318/319(99.69)	pha:PSHAa2866	K02259	COX15	cytochrome c oxidase assembly protein subunit 15	ko00190|ko02020|ko00860	Oxidative phosphorylation|Two-component system|Porphyrin and chlorophyll metabolism
gene1314	1.6e-114	202/205(98.54)	pha:PSHAa2864	K07152	SCO1_2	protein SCO1/2	--	--
gene1316	2.2e-227	421/423(99.53)	pha:PSHAa2862	K03327	TC.MATE, SLC47A, norM, mdtK, dinF	multidrug resistance protein, MATE family	--	--
gene1318	3.5e-103	191/191(100.00)	pha:PSHAa2860	K07400	nfuA	Fe/S biogenesis protein NfuA	--	--
gene1321	1.8e-87	160/161(99.38)	pha:PSHAa2857	K02170	bioH	pimeloyl-[acyl-carrier protein] methyl ester esterase	ko00780	Biotin metabolism
gene1322	9.7e-36	77/78(98.72)	pha:PSHAa2857	K02170	bioH	pimeloyl-[acyl-carrier protein] methyl ester esterase	ko00780	Biotin metabolism
gene1325	0	774/774(100.00)	pha:PSHAa2854	K06959	tex	protein Tex	--	--
gene1328	2.3e-50	98/98(100.00)	pha:PSHAa2851	K04760	greB	transcription elongation factor GreB	--	--
gene1332	1.9e-83	151/156(96.79)	psm:PSM_A2930	K04760	greB	transcription elongation factor GreB	--	--
gene1341	1.8e-231	396/488(81.15)	tcy:Thicy_1374	K03427	hsdM	type I restriction enzyme M protein	--	--
gene1342	4.3e-82	185/406(45.57)	gee:GM3708_3609	K01154	hsdS	type I restriction enzyme, S subunit	--	--
gene1343	0	613/850(72.12)	pia:PI2015_0343	K01153	hsdR	type I restriction enzyme, R subunit	--	--
gene1354	2.5e-189	334/334(100.00)	pha:PSHAa2663	K02012	afuA, fbpA	iron(III) transport system substrate-binding protein	ko02010	ABC transporters
gene1355	2e-297	543/543(100.00)	pha:PSHAa2662	K02011	afuB, fbpB	iron(III) transport system permease protein	ko02010	ABC transporters
gene1356	1.1e-192	348/349(99.71)	pha:PSHAa2661	K02010	afuC, fbpC	iron(III) transport system ATP-binding protein	ko02010	ABC transporters
gene1357	5.8e-174	299/299(100.00)	pha:PSHAa2660	K07223	K07223	putative iron-dependent peroxidase	--	--
gene1358	1.6e-77	155/155(100.00)	ptn:PTRA_a3194	K03402	argR, ahrC	transcriptional regulator of arginine metabolism	--	--
gene1359	3.9e-120	234/234(100.00)	ptn:PTRA_a3193	K00024	mdh	malate dehydrogenase	ko00710|ko01200|ko00680|ko00720|ko00630|ko00620|ko00020|ko00270	Carbon fixation in photosynthetic organisms|Carbon metabolism|Methane metabolism|Carbon fixation pathways in prokaryotes|Glyoxylate and dicarboxylate metabolism|Pyruvate metabolism|Citrate cycle (TCA cycle)|Cysteine and methionine metabolism
gene1360	7.9e-35	75/75(100.00)	pha:PSHAa2658	K00024	mdh	malate dehydrogenase	ko00710|ko01200|ko00680|ko00720|ko00630|ko00620|ko00020|ko00270	Carbon fixation in photosynthetic organisms|Carbon metabolism|Methane metabolism|Carbon fixation pathways in prokaryotes|Glyoxylate and dicarboxylate metabolism|Pyruvate metabolism|Citrate cycle (TCA cycle)|Cysteine and methionine metabolism
gene1361	2.7e-104	198/205(96.59)	ptn:PTRA_a3191	K02523	ispB	octaprenyl-diphosphate synthase	ko00900	Terpenoid backbone biosynthesis
gene1362	1.3e-38	84/84(100.00)	pha:PSHAa2657	K02523	ispB	octaprenyl-diphosphate synthase	ko00900	Terpenoid backbone biosynthesis
gene1363	6.3e-51	103/103(100.00)	pha:PSHAa2656	K02888	RP-L21, MRPL21, rplU	large subunit ribosomal protein L21	ko03010	Ribosome
gene1364	6.4e-41	85/85(100.00)	pha:PSHAa2655	K02899	RP-L27, MRPL27, rpmA	large subunit ribosomal protein L27	ko03010	Ribosome
gene1365	1.6e-155	295/297(99.33)	pha:PSHAa2654	K03979	obgE, cgtA	GTPase	--	--
gene1366	2.5e-83	153/154(99.35)	pha:PSHAa2653	K00287	folA	dihydrofolate reductase	ko00670|ko00790	One carbon pool by folate|Folate biosynthesis
gene1373	1.8e-235	434/438(99.09)	pha:PSHAa2649	K14645	K14645	serine protease	ko02024	Quorum sensing
gene1374	1.6e-202	348/348(100.00)	pha:PSHAa2648	K07007	K07007	uncharacterized protein	--	--
gene1378	5.6e-101	195/195(100.00)	pha:PSHAa2645	K05501	slmA, ttk	TetR/AcrR family transcriptional regulator	--	--
gene1379	3.6e-219	397/397(100.00)	pha:PSHAa2644	K13038	coaBC, dfp	phosphopantothenoylcysteine decarboxylase / phosphopantothenate---cysteine ligase	ko00770	Pantothenate and CoA biosynthesis
gene1380	1.4e-114	216/216(100.00)	pha:PSHAa2643	K03630	radC	DNA repair protein RadC	--	--
gene1381	5.1e-47	95/95(100.00)	pha:PSHAa2642	K02902	RP-L28, MRPL28, rpmB	large subunit ribosomal protein L28	ko03010	Ribosome
gene1382	9.9e-21	51/51(100.00)	pha:PSHAa2641	K02913	RP-L33, MRPL33, rpmG	large subunit ribosomal protein L33	ko03010	Ribosome
gene1383	3.9e-85	160/161(99.38)	pha:PSHAa2639	K05785	rfaH	transcriptional antiterminator RfaH	--	--
gene1384	1.4e-239	668/672(99.40)	pha:PSHAa2638	K03406	mcp	methyl-accepting chemotaxis protein	ko02020|ko02030	Two-component system|Bacterial chemotaxis
gene1385	6.1e-25	57/59(96.61)	pha:PSHAa2637	K01525	apaH	bis(5'-nucleosyl)-tetraphosphatase (symmetrical)	ko00230	Purine metabolism
gene1386	8.2e-58	106/106(100.00)	pha:PSHAa2637	K01525	apaH	bis(5'-nucleosyl)-tetraphosphatase (symmetrical)	ko00230	Purine metabolism
gene1387	1.4e-68	129/129(100.00)	pha:PSHAa2636	K06195	apaG	ApaG protein	--	--
gene1388	6.2e-151	268/268(100.00)	pha:PSHAa2635	K02528	ksgA	16S rRNA (adenine1518-N6/adenine1519-N6)-dimethyltransferase	--	--
gene1389	4.8e-185	330/330(100.00)	pha:PSHAa2634	K00097	pdxA	4-hydroxythreonine-4-phosphate dehydrogenase	ko00750	Vitamin B6 metabolism
gene1390	1.2e-233	431/431(100.00)	pha:PSHAa2633	K03771	surA	peptidyl-prolyl cis-trans isomerase SurA	--	--
gene1391	0	748/748(100.00)	ptn:PTRA_a3165	K04744	lptD, imp, ostA	LPS-assembly protein	--	--
gene1392	1e-69	133/134(99.25)	ptn:PTRA_a3164	K07102	amgK	N-acetylmuramate 1-kinase	ko00520	Amino sugar and nucleotide sugar metabolism
gene1393	2.1e-105	186/186(100.00)	pha:PSHAa2631	K07102	amgK	N-acetylmuramate 1-kinase	ko00520	Amino sugar and nucleotide sugar metabolism
gene1394	9.3e-121	216/217(99.54)	ptn:PTRA_a3163	K00992	murU	N-acetyl-alpha-D-muramate 1-phosphate uridylyltransferase	ko00520	Amino sugar and nucleotide sugar metabolism
gene1395	6.7e-41	115/115(100.00)	ptn:PTRA_a3162	K05801	djlA	DnaJ like chaperone protein	--	--
gene1396	8e-37	119/123(96.75)	pha:PSHAa2629	K05801	djlA	DnaJ like chaperone protein	--	--
gene1398	2.9e-122	216/217(99.54)	pha:PSHAa2627	K06177	rluA	tRNA pseudouridine32 synthase / 23S rRNA pseudouridine746 synthase	--	--
gene1399	2.5e-33	75/75(100.00)	pha:PSHAa2626	K07746	parD1_3_4	antitoxin ParD1/3/4	--	--
gene1400	9.3e-49	95/95(100.00)	pha:PSHAa2625	K19092	parE1_3_4	toxin ParE1/3/4	--	--
gene1402	1.9e-69	143/143(100.00)	pha:PSHAa2624	K03580	hepA	ATP-dependent helicase HepA	--	--
gene1403	0	804/815(98.65)	pha:PSHAa2624	K03580	hepA	ATP-dependent helicase HepA	--	--
gene1404	2.2e-123	221/222(99.55)	pha:PSHAa2622	K07175	phoH2	PhoH-like ATPase	--	--
gene1405	2.8e-94	177/177(100.00)	ptn:PTRA_a3155	K07175	phoH2	PhoH-like ATPase	--	--
gene1408	7e-170	314/314(100.00)	pha:PSHAa2619	K00018	hprA	glycerate dehydrogenase	ko00260|ko00680|ko00630|ko01200	Glycine, serine and threonine metabolism|Methane metabolism|Glyoxylate and dicarboxylate metabolism|Carbon metabolism
gene1412	8.4e-155	317/317(100.00)	pha:PSHAa2614	K10716	kch, trkA, mthK, pch	voltage-gated potassium channel	--	--
gene1413	0	835/835(100.00)	pha:PSHAa2613	K09181	yfiQ	acetyltransferase	--	--
gene1414	1.2e-124	238/238(100.00)	pha:PSHAa2612	K09797	K09797	uncharacterized protein	--	--
gene1418	6.9e-220	370/382(96.86)	pha:PSHAa2609	K02495	hemN, hemZ	oxygen-independent coproporphyrinogen III oxidase	ko00860	Porphyrin and chlorophyll metabolism
gene1419	2.2e-108	197/199(98.99)	ptn:PTRA_a3138	K02428	rdgB	XTP/dITP diphosphohydrolase	ko00230	Purine metabolism
gene1421	1.7e-85	174/174(100.00)	pha:PSHAa2606	K02221	yggT	YggT family protein	--	--
gene1422	5e-148	273/273(100.00)	pha:PSHAa2605	K00286	proC	pyrroline-5-carboxylate reductase	ko01230|ko00330	Biosynthesis of amino acids|Arginine and proline metabolism
gene1423	8e-126	237/237(100.00)	pha:PSHAa2604	K06997	yggS, PROSC	PLP dependent protein	--	--
gene1424	2.5e-192	346/346(100.00)	ptn:PTRA_a3133	K02669	pilT	twitching motility protein PilT	--	--
gene1425	9.6e-203	367/367(100.00)	pha:PSHAa2602	K02670	pilU	twitching motility protein PilU	--	--
gene1426	5.5e-80	148/149(99.33)	ptn:PTRA_a3131	K07447	ruvX	putative holliday junction resolvase	--	--
gene1427	1.8e-101	185/185(100.00)	ptn:PTRA_a3130	K07735	algH	putative transcriptional regulator	--	--
gene1428	4.9e-128	231/231(100.00)	pha:PSHAa2599	K01920	gshB, GSS	glutathione synthase	ko00480|ko00270	Glutathione metabolism|Cysteine and methionine metabolism
gene1429	2.9e-35	74/79(93.67)	ptn:PTRA_a3128	K01920	gshB, GSS	glutathione synthase	ko00480|ko00270	Glutathione metabolism|Cysteine and methionine metabolism
gene1430	1.9e-56	112/112(100.00)	ptn:PTRA_a3127	K09761	rsmE	16S rRNA (uracil1498-N3)-methyltransferase	--	--
gene1431	3.2e-71	133/133(100.00)	pha:PSHAa2598	K09761	rsmE	16S rRNA (uracil1498-N3)-methyltransferase	--	--
gene1434	0	750/756(99.21)	pha:PSHAa2595	K00982	glnE	[glutamine synthetase] adenylyltransferase / [glutamine synthetase]-adenylyl-L-tyrosine phosphorylase	--	--
gene1435	5.6e-83	159/159(100.00)	pha:PSHAa2595	K00982	glnE	[glutamine synthetase] adenylyltransferase / [glutamine synthetase]-adenylyl-L-tyrosine phosphorylase	--	--
gene1437	6.8e-35	72/72(100.00)	pha:PSHAa2593	K02517	lpxL, htrB	Kdo2-lipid IVA lauroyltransferase	ko00540	Lipopolysaccharide biosynthesis
gene1438	1.2e-30	70/90(77.78)	pha:PSHAa2593	K02517	lpxL, htrB	Kdo2-lipid IVA lauroyltransferase	ko00540	Lipopolysaccharide biosynthesis
gene1439	4.5e-46	89/90(98.89)	pha:PSHAa2593	K02517	lpxL, htrB	Kdo2-lipid IVA lauroyltransferase	ko00540	Lipopolysaccharide biosynthesis
gene1440	1.1e-240	451/451(100.00)	pha:PSHAa2592	K12340	tolC	outer membrane protein	ko02020|ko03070	Two-component system|Bacterial secretion system
gene1441	4.3e-115	208/208(100.00)	pha:PSHAa2591	K01515	nudF	ADP-ribose pyrophosphatase	ko00230	Purine metabolism
gene1442	9.2e-83	151/152(99.34)	ptn:PTRA_a3118	K09920	K09920	uncharacterized protein	--	--
gene1443	2.3e-153	262/269(97.40)	ptn:PTRA_a3116	K03651	icc	3',5'-cyclic-AMP phosphodiesterase	--	--
gene1444	2.1e-105	189/189(100.00)	pha:PSHAa2588	K07000	K07000	uncharacterized protein	--	--
gene1445	1.4e-54	105/108(97.22)	pha:PSHAa2587	K02622	parE	topoisomerase IV subunit B	--	--
gene1446	1.1e-144	251/253(99.21)	pha:PSHAa2587	K02622	parE	topoisomerase IV subunit B	--	--
gene1447	1.4e-133	243/243(100.00)	ptn:PTRA_a3114	K02622	parE	topoisomerase IV subunit B	--	--
gene1449	0	764/764(100.00)	pha:PSHAa2585	K02621	parC	topoisomerase IV subunit A	--	--
gene1450	3.1e-127	228/228(100.00)	pha:PSHAa2584	K00655	plsC	1-acyl-sn-glycerol-3-phosphate acyltransferase	ko00564|ko00561	Glycerophospholipid metabolism|Glycerolipid metabolism
gene1451	2.8e-57	111/111(100.00)	pha:PSHAa2583	K09893	rraB	regulator of ribonuclease activity B	--	--
gene1453	6.1e-161	323/323(100.00)	pha:PSHAa2579	K16074	zntB	zinc transporter	--	--
gene1455	2.1e-163	301/301(100.00)	pha:PSHAa2577	K05844	rimK	ribosomal protein S6--L-glutamate ligase	--	--
gene1456	1.3e-196	351/352(99.72)	pha:PSHAa2576	K06987	K06987	uncharacterized protein	--	--
gene1460	0	607/607(100.00)	pha:PSHAa2572	K03654	recQ	ATP-dependent DNA helicase RecQ	ko03018	RNA degradation
gene1462	3.9e-165	306/306(100.00)	pha:PSHAa2570	K05786	rarD	chloramphenicol-sensitive protein RarD	--	--
gene1463	4e-64	124/124(100.00)	pha:PSHAa2569	K09897	K09897	uncharacterized protein	--	--
gene1467	1.2e-140	254/254(100.00)	pha:PSHAa2566	K02013	ABC.FEV.A	iron complex transport system ATP-binding protein	ko02010	ABC transporters
gene1468	9e-168	331/331(100.00)	pha:PSHAa2565	K02015	ABC.FEV.P	iron complex transport system permease protein	ko02010	ABC transporters
gene1469	1.3e-48	99/100(99.00)	pha:PSHAa2564	K02232	cobQ, cbiP	adenosylcobyric acid synthase	ko00860	Porphyrin and chlorophyll metabolism
gene1470	5.1e-19	47/48(97.92)	pha:PSHAa2564	K02232	cobQ, cbiP	adenosylcobyric acid synthase	ko00860	Porphyrin and chlorophyll metabolism
gene1471	4.8e-39	84/84(100.00)	pha:PSHAa2564	K02232	cobQ, cbiP	adenosylcobyric acid synthase	ko00860	Porphyrin and chlorophyll metabolism
gene1472	9.7e-138	243/244(99.59)	pha:PSHAa2564	K02232	cobQ, cbiP	adenosylcobyric acid synthase	ko00860	Porphyrin and chlorophyll metabolism
gene1473	4.7e-106	198/199(99.50)	pha:PSHAa2563	K19221	cobA, btuR	cob(I)alamin adenosyltransferase	ko00860	Porphyrin and chlorophyll metabolism
gene1474	3.3e-158	288/291(98.97)	pha:PSHAa2562	K06858	ABC.VB12.S1, btuF	vitamin B12 transport system substrate-binding protein	ko02010	ABC transporters
gene1475	3.6e-128	218/220(99.09)	ptn:PTRA_a3085	K03648	UNG, UDG	uracil-DNA glycosylase	ko03410	Base excision repair
gene1477	1e-176	315/316(99.68)	pha:PSHAa2559	K00616	E2.2.1.2, talA, talB	transaldolase	ko01200|ko00030|ko01230	Carbon metabolism|Pentose phosphate pathway|Biosynthesis of amino acids
gene1478	6.7e-142	258/259(99.61)	ptn:PTRA_a3082	K09861	K09861	uncharacterized protein	--	--
gene1480	2.4e-248	452/452(100.00)	ptn:PTRA_a3080	K06213	mgtE	magnesium transporter	--	--
gene1481	3e-41	90/90(100.00)	pha:PSHAa2555	K08485	PTS-HPR.PTSO, ptsO, npr	phosphocarrier protein NPr	ko02060	Phosphotransferase system (PTS)
gene1482	1.3e-159	281/281(100.00)	pha:PSHAa2554	K06958	rapZ	RNase adapter protein RapZ	--	--
gene1483	6.1e-71	139/150(92.67)	pia:PI2015_0411	K02806	PTS-Ntr-EIIA, ptsN	PTS system, nitrogen regulatory IIA component	ko02060	Phosphotransferase system (PTS)
gene1484	4.3e-46	95/95(100.00)	ptn:PTRA_a3076	K05808	yhbH	putative sigma-54 modulation protein	--	--
gene1485	3.5e-272	496/497(99.80)	ptn:PTRA_a3075	K03092	SIG54, rpoN	RNA polymerase sigma-54 factor	ko02020|ko05111	Two-component system|Vibrio cholerae pathogenic cycle
gene1486	7.1e-130	241/241(100.00)	pha:PSHAa2550	K06861	lptB	lipopolysaccharide export system ATP-binding protein	ko02010	ABC transporters
gene1487	7.6e-92	180/181(99.45)	pha:PSHAa2549	K09774	lptA	lipopolysaccharide export system protein LptA	--	--
gene1488	7.2e-98	184/185(99.46)	pha:PSHAa2548	K11719	lptC	lipopolysaccharide export system protein LptC	--	--
gene1489	1.1e-98	183/183(100.00)	ptn:PTRA_a3070	K03270	kdsC	3-deoxy-D-manno-octulosonate 8-phosphate phosphatase (KDO 8-P phosphatase)	ko00540	Lipopolysaccharide biosynthesis
gene1490	5.2e-176	323/323(100.00)	pha:PSHAa2546	K06041	kdsD, kpsF	arabinose-5-phosphate isomerase	ko00540	Lipopolysaccharide biosynthesis
gene1491	1.4e-165	322/322(100.00)	pha:PSHAa2545	K07301	yrbG	cation:H+ antiporter	--	--
gene1492	1.9e-130	243/244(99.59)	pha:PSHAa2544	K02065	mlaF, linL, mkl	phospholipid/cholesterol/gamma-HCH transport system ATP-binding protein	ko02010	ABC transporters
gene1493	2.7e-135	259/259(100.00)	pha:PSHAa2543	K02066	mlaE, linK	phospholipid/cholesterol/gamma-HCH transport system permease protein	ko02010	ABC transporters
gene1494	5.3e-91	175/175(100.00)	pha:PSHAa2542	K02067	mlaD, linM	phospholipid/cholesterol/gamma-HCH transport system substrate-binding protein	ko02010	ABC transporters
gene1495	1.7e-109	226/226(100.00)	pha:PSHAa2541	K07323	mlaC	phospholipid transport system substrate-binding protein	ko02010	ABC transporters
gene1496	4.7e-48	97/97(100.00)	pha:PSHAa2540	K07122	mlaB	phospholipid transport system transporter-binding protein	ko02010	ABC transporters
gene1498	7e-234	419/419(100.00)	pha:PSHAa2538	K00790	murA	UDP-N-acetylglucosamine 1-carboxyvinyltransferase	ko00520|ko00550	Amino sugar and nucleotide sugar metabolism|Peptidoglycan biosynthesis
gene1499	4.8e-197	359/360(99.72)	pha:PSHAa2537	K04691	hhoB, degS	serine protease DegS	--	--
gene1500	6.2e-244	448/450(99.56)	pha:PSHAa2536	K04772	degQ, hhoA	serine protease DegQ	--	--
gene1501	7.7e-71	144/144(100.00)	pha:PSHAa2535	K09908	K09908	uncharacterized protein	--	--
gene1502	6.3e-207	362/362(100.00)	pha:PSHAa2534	K06916	zapE	cell division protein ZapE	--	--
gene1503	7.1e-77	142/142(100.00)	ptn:PTRA_a3052	K02871	RP-L13, MRPL13, rplM	large subunit ribosomal protein L13	ko03010	Ribosome
gene1504	2.1e-64	129/129(100.00)	pha:PSHAa2531	K02996	RP-S9, MRPS9, rpsI	small subunit ribosomal protein S9	ko03010	Ribosome
gene1505	1.8e-110	196/196(100.00)	pha:PSHAa2530	K00411	UQCRFS1, RIP1, petA	ubiquinol-cytochrome c reductase iron-sulfur subunit	ko00190|ko02020	Oxidative phosphorylation|Two-component system
gene1506	2.5e-247	421/421(100.00)	ptn:PTRA_a3048	K00412	CYTB, petB	ubiquinol-cytochrome c reductase cytochrome b subunit	ko00190|ko02020	Oxidative phosphorylation|Two-component system
gene1507	1.5e-138	247/247(100.00)	pha:PSHAa2528	K00413	CYC1, CYT1, petC	ubiquinol-cytochrome c reductase cytochrome c1 subunit	ko00190|ko02020	Oxidative phosphorylation|Two-component system
gene1508	1.2e-114	208/208(100.00)	ptn:PTRA_a3046	K03599	sspA, mglA	stringent starvation protein A	--	--
gene1509	1.5e-77	145/145(100.00)	pha:PSHAa2526	K03600	sspB	stringent starvation protein B	--	--
gene1511	8.5e-105	196/197(99.49)	pha:PSHAa2524	K12961	diaA	DnaA initiator-associating protein	--	--
gene1512	4.9e-66	123/123(100.00)	pha:PSHAa2523	K07460	yraN	putative endonuclease	--	--
gene1513	0	568/572(99.30)	pha:PSHAa2522	K07121	K07121	uncharacterized protein	--	--
gene1514	8.6e-159	284/285(99.65)	ptn:PTRA_a3039	K07056	rsmI	16S rRNA (cytidine1402-2'-O)-methyltransferase	--	--
gene1517	5.6e-167	319/319(100.00)	pha:PSHAa2519	K07058	K07058	membrane protein	--	--
gene1522	7.7e-160	279/280(99.64)	pha:PSHAa2517	K06911	K06911	uncharacterized protein	--	--
gene1526	1.1e-83	152/152(100.00)	ptn:PTRA_a3029	K03925	mraZ	MraZ protein	--	--
gene1527	8.8e-116	211/211(100.00)	ptn:PTRA_a3028	K03438	mraW, rsmH	16S rRNA (cytosine1402-N4)-methyltransferase	--	--
gene1528	1.5e-19	52/52(100.00)	pha:PSHAa2512	K03438	mraW, rsmH	16S rRNA (cytosine1402-N4)-methyltransferase	--	--
gene1529	4.7e-49	108/108(100.00)	pha:PSHAa2511	K03586	ftsL	cell division protein FtsL	--	--
gene1530	0	605/605(100.00)	pha:PSHAa2510	K03587	ftsI	cell division protein FtsI (penicillin-binding protein 3)	ko00550	Peptidoglycan biosynthesis
gene1531	3.7e-282	490/492(99.59)	pha:PSHAa2509	K01928	murE	UDP-N-acetylmuramoyl-L-alanyl-D-glutamate--2,6-diaminopimelate ligase	ko00550|ko00300	Peptidoglycan biosynthesis|Lysine biosynthesis
gene1532	1.3e-238	422/424(99.53)	pha:PSHAa2508	K01929	murF	UDP-N-acetylmuramoyl-tripeptide--D-alanyl-D-alanine ligase	ko00550|ko00300	Peptidoglycan biosynthesis|Lysine biosynthesis
gene1533	3.8e-196	360/360(100.00)	pha:PSHAa2507	K01000	mraY	phospho-N-acetylmuramoyl-pentapeptide-transferase	ko00550	Peptidoglycan biosynthesis
gene1534	4.2e-245	445/446(99.78)	pha:PSHAa2506	K01925	murD	UDP-N-acetylmuramoylalanine--D-glutamate ligase	ko00471|ko00550	D-Glutamine and D-glutamate metabolism|Peptidoglycan biosynthesis
gene1535	4.3e-217	391/391(100.00)	pha:PSHAa2505	K03588	ftsW, spoVE	cell division protein FtsW	ko04112	Cell cycle - Caulobacter
gene1536	1.8e-198	357/358(99.72)	pha:PSHAa2504	K02563	murG	UDP-N-acetylglucosamine--N-acetylmuramyl-(pentapeptide) pyrophosphoryl-undecaprenol N-acetylglucosamine transferase	ko04112|ko00550	Cell cycle - Caulobacter|Peptidoglycan biosynthesis
gene1537	1.6e-269	480/483(99.38)	ptn:PTRA_a3017	K01924	murC	UDP-N-acetylmuramate--alanine ligase	ko00471|ko00550	D-Glutamine and D-glutamate metabolism|Peptidoglycan biosynthesis
gene1538	2.1e-171	305/306(99.67)	pha:PSHAa2502	K01921	ddl	D-alanine-D-alanine ligase	ko00550|ko00473	Peptidoglycan biosynthesis|D-Alanine metabolism
gene1539	6e-143	257/259(99.23)	pha:PSHAa2501	K03589	ftsQ	cell division protein FtsQ	ko04112	Cell cycle - Caulobacter
gene1540	3.3e-228	410/410(100.00)	pha:PSHAa2500	K03590	ftsA	cell division protein FtsA	ko04112	Cell cycle - Caulobacter
gene1541	1.2e-192	367/367(100.00)	pha:PSHAa2499	K03531	ftsZ	cell division protein FtsZ	ko04112	Cell cycle - Caulobacter
gene1542	4.7e-171	303/303(100.00)	ptn:PTRA_a3010	K02535	lpxC	UDP-3-O-[3-hydroxymyristoyl] N-acetylglucosamine deacetylase	ko00540	Lipopolysaccharide biosynthesis
gene1543	3.2e-29	62/62(100.00)	pha:PSHAa2497	K08723	yjjG	5'-nucleotidase	ko00230|ko00240|ko00760	Purine metabolism|Pyrimidine metabolism|Nicotinate and nicotinamide metabolism
gene1544	2.1e-79	146/146(100.00)	pha:PSHAa2497	K08723	yjjG	5'-nucleotidase	ko00230|ko00240|ko00760	Purine metabolism|Pyrimidine metabolism|Nicotinate and nicotinamide metabolism
gene1546	7.4e-109	197/197(100.00)	pha:PSHAa2495	K00855	PRK, prkB	phosphoribulokinase	ko00710|ko01200	Carbon fixation in photosynthetic organisms|Carbon metabolism
gene1547	7.4e-14	39/39(100.00)	pha:PSHAa2495	K00855	PRK, prkB	phosphoribulokinase	ko00710|ko01200	Carbon fixation in photosynthetic organisms|Carbon metabolism
gene1553	1.7e-108	192/192(100.00)	pha:PSHAa2489	K00799	GST, gst	glutathione S-transferase	ko00982|ko00480|ko00980	Drug metabolism - cytochrome P450|Glutathione metabolism|Metabolism of xenobiotics by cytochrome P450
gene1554	1.5e-46	93/93(100.00)	pha:PSHAa2488	K03769	ppiC	peptidyl-prolyl cis-trans isomerase C	--	--
gene1555	3.8e-99	181/182(99.45)	pha:PSHAa2487	K00432	gpx	glutathione peroxidase	ko00480|ko00590	Glutathione metabolism|Arachidonic acid metabolism
gene1556	2.5e-72	139/139(100.00)	pha:PSHAa2486	K03823	pat	phosphinothricin acetyltransferase	ko00440	Phosphonate and phosphinate metabolism
gene1557	9.8e-227	376/379(99.21)	ptn:PTRA_a2995	K18979	queG	epoxyqueuosine reductase	--	--
gene1559	2.9e-125	224/230(97.39)	ptn:PTRA_a2993	K01126	E3.1.4.46, glpQ, ugpQ	glycerophosphoryl diester phosphodiesterase	ko00564	Glycerophospholipid metabolism
gene1563	0	575/575(100.00)	pha:PSHAa2480	K12573	rnr, vacB	ribonuclease R	ko03018	RNA degradation
gene1564	2.2e-73	141/141(100.00)	pha:PSHAa2480	K12573	rnr, vacB	ribonuclease R	ko03018	RNA degradation
gene1565	5.8e-135	246/247(99.60)	pha:PSHAa2479	K03218	rlmB	23S rRNA (guanosine2251-2'-O)-methyltransferase	--	--
gene1566	0	715/718(99.58)	pha:PSHAa2478	K16091	fecA	Fe(3+) dicitrate transport protein	--	--
gene1570	1.7e-31	66/67(98.51)	ptn:PTRA_a2979	K00605	gcvT, AMT	aminomethyltransferase	ko00260|ko00670|ko00630|ko01200	Glycine, serine and threonine metabolism|One carbon pool by folate|Glyoxylate and dicarboxylate metabolism|Carbon metabolism
gene1571	5.9e-149	272/273(99.63)	pha:PSHAa2475	K00605	gcvT, AMT	aminomethyltransferase	ko00260|ko00670|ko00630|ko01200	Glycine, serine and threonine metabolism|One carbon pool by folate|Glyoxylate and dicarboxylate metabolism|Carbon metabolism
gene1572	6e-67	129/129(100.00)	ptn:PTRA_a2978	K02437	gcvH, GCSH	glycine cleavage system H protein	ko00260|ko00630	Glycine, serine and threonine metabolism|Glyoxylate and dicarboxylate metabolism
gene1573	0	962/963(99.90)	ptn:PTRA_a2976	K00281	GLDC, gcvP	glycine dehydrogenase	ko00260|ko01200|ko00630	Glycine, serine and threonine metabolism|Carbon metabolism|Glyoxylate and dicarboxylate metabolism
gene1574	7.3e-13	32/32(100.00)	pha:PSHAa2473	K00281	GLDC, gcvP	glycine dehydrogenase	ko00260|ko01200|ko00630	Glycine, serine and threonine metabolism|Carbon metabolism|Glyoxylate and dicarboxylate metabolism
gene1584	3.9e-51	108/108(100.00)	pha:PSHAa2462	K11742	mdtI	spermidine export protein MdtI	--	--
gene1585	9e-51	112/112(100.00)	pha:PSHAa2461	K11743	mdtJ	spermidine export protein MdtJ	--	--
gene1591	3.5e-91	171/171(100.00)	pha:PSHAa2456	K04047	dps	starvation-inducible DNA-binding protein	--	--
gene1592	0	620/622(99.68)	pha:PSHAa2455	K01460	gsp	glutathionylspermidine amidase/synthetase	ko00480	Glutathione metabolism
gene1594	1.4e-227	448/449(99.78)	pha:PSHAa2453	K06956	K06956	uncharacterized protein	--	--
gene1599	1.9e-71	130/130(100.00)	pha:PSHAa2449	K04750	phnB	PhnB protein	--	--
gene1601	1.8e-220	380/380(100.00)	pha:PSHAa2447	K10680	nemA	N-ethylmaleimide reductase	ko00633	Nitrotoluene degradation
gene1603	9.9e-228	423/423(100.00)	pha:PSHAa2445	K16053	mscM	miniconductance mechanosensitive channel	--	--
gene1604	0	626/627(99.84)	pha:PSHAa2444	K01908	prpE	propionyl-CoA synthetase	ko00640	Propanoate metabolism
gene1605	1.7e-57	113/113(100.00)	ptn:PTRA_a2935	K02990	RP-S6, MRPS6, rpsF	small subunit ribosomal protein S6	ko03010	Ribosome
gene1606	2.6e-49	100/100(100.00)	pha:PSHAa2441	K02686	priB	primosomal replication protein N	ko03440	Homologous recombination
gene1607	1.8e-34	75/75(100.00)	ptn:PTRA_a2933	K02963	RP-S18, MRPS18, rpsR	small subunit ribosomal protein S18	ko03010	Ribosome
gene1608	4.7e-71	150/150(100.00)	pha:PSHAa2439	K02939	RP-L9, MRPL9, rplI	large subunit ribosomal protein L9	ko03010	Ribosome
gene1609	3.2e-98	180/182(98.90)	pha:PSHAa2438	K03088	SIG3.2, rpoE	RNA polymerase sigma-70 factor, ECF subfamily	--	--
gene1612	1.6e-255	459/459(100.00)	ptn:PTRA_a2928	K02314	dnaB	replicative DNA helicase	ko03030|ko04112	DNA replication|Cell cycle - Caulobacter
gene1613	8.5e-52	109/109(100.00)	ptn:PTRA_a2927	K01775	alr	alanine racemase	ko00473	D-Alanine metabolism
gene1614	2.7e-134	232/233(99.57)	pha:PSHAa2434	K01775	alr	alanine racemase	ko00473	D-Alanine metabolism
gene1617	3.4e-40	84/89(94.38)	pha:PSHAa2431	K03811	pnuC	nicotinamide mononucleotide transporter	--	--
gene1618	1.5e-50	100/100(100.00)	pha:PSHAa2431	K03811	pnuC	nicotinamide mononucleotide transporter	--	--
gene1620	9.4e-33	72/73(98.63)	ptn:PTRA_a2922	K19000	rof	Rho-binding antiterminator	--	--
gene1622	4e-142	264/311(84.89)	ptn:PTRA_a2918	K06076	fadL	long-chain fatty acid transport protein	--	--
gene1623	1.6e-43	87/102(85.29)	ptn:PTRA_a2918	K06076	fadL	long-chain fatty acid transport protein	--	--
gene1624	1.4e-96	188/190(98.95)	ptn:PTRA_a2917	K01873	VARS, valS	valyl-tRNA synthetase	ko00970	Aminoacyl-tRNA biosynthesis
gene1625	0	694/695(99.86)	pha:PSHAa2425	K01873	VARS, valS	valyl-tRNA synthetase	ko00970	Aminoacyl-tRNA biosynthesis
gene1626	7.4e-80	148/148(100.00)	pha:PSHAa2424	K02339	DPO3C, holC	DNA polymerase III subunit chi	ko00230|ko00240|ko03440|ko03030|ko03430	Purine metabolism|Pyrimidine metabolism|Homologous recombination|DNA replication|Mismatch repair
gene1627	1.7e-113	202/202(100.00)	pha:PSHAa2423	K01255	CARP, pepA	leucyl aminopeptidase	ko00480	Glutathione metabolism
gene1628	5.5e-19	49/49(100.00)	pha:PSHAa2423	K01255	CARP, pepA	leucyl aminopeptidase	ko00480	Glutathione metabolism
gene1629	1.2e-94	171/174(98.28)	pha:PSHAa2423	K01255	CARP, pepA	leucyl aminopeptidase	ko00480	Glutathione metabolism
gene1630	7.2e-198	368/370(99.46)	pha:PSHAa2422	K07091	lptF	lipopolysaccharide export system permease protein	ko02010	ABC transporters
gene1631	2.9e-85	166/166(100.00)	pha:PSHAa2421	K11720	lptG	lipopolysaccharide export system permease protein	ko02010	ABC transporters
gene1632	2.8e-94	181/181(100.00)	pha:PSHAa2421	K11720	lptG	lipopolysaccharide export system permease protein	ko02010	ABC transporters
gene1637	4.8e-44	84/86(97.67)	ptn:PTRA_a2908	K01816	hyi, gip	hydroxypyruvate isomerase	ko00630	Glyoxylate and dicarboxylate metabolism
gene1638	3.4e-44	88/95(92.63)	ptn:PTRA_a2908	K01816	hyi, gip	hydroxypyruvate isomerase	ko00630	Glyoxylate and dicarboxylate metabolism
gene1640	1.2e-177	314/322(97.52)	ptn:PTRA_a2905	K03841	FBP, fbp	fructose-1,6-bisphosphatase I	ko00710|ko00680|ko01200|ko04152|ko00030|ko00051|ko00010	Carbon fixation in photosynthetic organisms|Methane metabolism|Carbon metabolism|AMPK signaling pathway|Pentose phosphate pathway|Fructose and mannose metabolism|Glycolysis / Gluconeogenesis
gene1641	8.3e-207	357/362(98.62)	ptn:PTRA_a2904	K01624	FBA, fbaA	fructose-bisphosphate aldolase, class II	ko00710|ko00680|ko01200|ko01230|ko00030|ko00051|ko00010	Carbon fixation in photosynthetic organisms|Methane metabolism|Carbon metabolism|Biosynthesis of amino acids|Pentose phosphate pathway|Fructose and mannose metabolism|Glycolysis / Gluconeogenesis
gene1644	8e-155	297/301(98.67)	ptn:PTRA_a2901	K08319	ygbJ	L-threonate 2-dehydrogenase	--	--
gene1649	0	729/732(99.59)	pha:PSHAa2417	K04561	norB	nitric oxide reductase subunit B	ko00910	Nitrogen metabolism
gene1650	9.8e-247	432/433(99.77)	pha:PSHAa2416	K01436	K01436	amidohydrolase	--	--
gene1653	9.5e-239	420/420(100.00)	pha:PSHAa2413	K01866	YARS, tyrS	tyrosyl-tRNA synthetase	ko00970	Aminoacyl-tRNA biosynthesis
gene1657	5e-102	190/190(100.00)	ptn:PTRA_a2887	K03449	MFS.CP	MFS transporter, CP family, cyanate transporter	--	--
gene1658	8.9e-86	182/183(99.45)	ptn:PTRA_a2887	K03449	MFS.CP	MFS transporter, CP family, cyanate transporter	--	--
gene1667	3.6e-255	450/460(97.83)	pha:PSHAa2402	K00135	gabD	succinate-semialdehyde dehydrogenase / glutarate-semialdehyde dehydrogenase	ko00760|ko00310|ko00250|ko00650|ko00350	Nicotinate and nicotinamide metabolism|Lysine degradation|Alanine, aspartate and glutamate metabolism|Butanoate metabolism|Tyrosine metabolism
gene1675	4.6e-52	104/104(100.00)	pha:PSHAa2395	K02485	rssB, hnr	two-component system, response regulator	--	--
gene1681	3.9e-75	141/142(99.30)	ptn:PTRA_a2867	K07107	ybgC	acyl-CoA thioester hydrolase	--	--
gene1682	2.5e-27	61/61(100.00)	ptn:PTRA_a2864	K02346	DPO4, dinB	DNA polymerase IV	--	--
gene1683	3.2e-150	274/277(98.92)	ptn:PTRA_a2864	K02346	DPO4, dinB	DNA polymerase IV	--	--
gene1684	1.8e-295	512/519(98.65)	ptn:PTRA_a2862	K01255	CARP, pepA	leucyl aminopeptidase	ko00480	Glutathione metabolism
gene1685	6.8e-205	474/482(98.34)	pha:PSHAa2387	K03406	mcp	methyl-accepting chemotaxis protein	ko02020|ko02030	Two-component system|Bacterial chemotaxis
gene1692	1.5e-09	34/34(100.00)	pha:PSHAa2381	K03554	rdgC	recombination associated protein RdgC	--	--
gene1693	1.2e-143	256/256(100.00)	pha:PSHAa2381	K03554	rdgC	recombination associated protein RdgC	--	--
gene1695	1.7e-45	94/97(96.91)	ptn:PTRA_a2853	K12524	thrA	bifunctional aspartokinase / homoserine dehydrogenase 1	ko00260|ko01230|ko00261|ko00300|ko00270	Glycine, serine and threonine metabolism|Biosynthesis of amino acids|Monobactam biosynthesis|Lysine biosynthesis|Cysteine and methionine metabolism
gene1696	2.1e-183	337/339(99.41)	pha:PSHAa2379	K12524	thrA	bifunctional aspartokinase / homoserine dehydrogenase 1	ko00260|ko01230|ko00261|ko00300|ko00270	Glycine, serine and threonine metabolism|Biosynthesis of amino acids|Monobactam biosynthesis|Lysine biosynthesis|Cysteine and methionine metabolism
gene1697	1.3e-108	202/203(99.51)	pha:PSHAa2379	K12524	thrA	bifunctional aspartokinase / homoserine dehydrogenase 1	ko00260|ko01230|ko00261|ko00300|ko00270	Glycine, serine and threonine metabolism|Biosynthesis of amino acids|Monobactam biosynthesis|Lysine biosynthesis|Cysteine and methionine metabolism
gene1698	9.4e-175	311/311(100.00)	pha:PSHAa2378	K00872	thrB1	homoserine kinase	ko00260|ko01230	Glycine, serine and threonine metabolism|Biosynthesis of amino acids
gene1699	1.3e-193	342/351(97.44)	pha:PSHAa2377	K01733	thrC	threonine synthase	ko00260|ko01230|ko00750	Glycine, serine and threonine metabolism|Biosynthesis of amino acids|Vitamin B6 metabolism
gene1700	1e-35	77/77(100.00)	pha:PSHAa2377	K01733	thrC	threonine synthase	ko00260|ko01230|ko00750	Glycine, serine and threonine metabolism|Biosynthesis of amino acids|Vitamin B6 metabolism
gene1701	4.1e-110	198/198(100.00)	ptn:PTRA_a2850	K00600	glyA, SHMT	glycine hydroxymethyltransferase	ko00260|ko00680|ko01200|ko00630|ko00460|ko00670|ko01230	Glycine, serine and threonine metabolism|Methane metabolism|Carbon metabolism|Glyoxylate and dicarboxylate metabolism|Cyanoamino acid metabolism|One carbon pool by folate|Biosynthesis of amino acids
gene1702	4.6e-34	74/81(91.36)	ptn:PTRA_a2850	K00600	glyA, SHMT	glycine hydroxymethyltransferase	ko00260|ko00680|ko01200|ko00630|ko00460|ko00670|ko01230	Glycine, serine and threonine metabolism|Methane metabolism|Carbon metabolism|Glyoxylate and dicarboxylate metabolism|Cyanoamino acid metabolism|One carbon pool by folate|Biosynthesis of amino acids
gene1703	3.2e-80	149/149(100.00)	pha:PSHAa2375	K07738	nrdR	transcriptional repressor NrdR	--	--
gene1704	1.2e-175	327/328(99.70)	pha:PSHAa2374	K11752	ribD	diaminohydroxyphosphoribosylaminopyrimidine deaminase / 5-amino-6-(5-phosphoribosylamino)uracil reductase	ko02024|ko00740	Quorum sensing|Riboflavin metabolism
gene1705	4.6e-25	56/59(94.92)	pha:PSHAa2374	K11752	ribD	diaminohydroxyphosphoribosylaminopyrimidine deaminase / 5-amino-6-(5-phosphoribosylamino)uracil reductase	ko02024|ko00740	Quorum sensing|Riboflavin metabolism
gene1706	7.4e-118	216/217(99.54)	pha:PSHAa2373	K00793	ribE, RIB5	riboflavin synthase	ko00740	Riboflavin metabolism
gene1707	1.6e-39	83/83(100.00)	ptn:PTRA_a2845	K14652	ribBA	3,4-dihydroxy 2-butanone 4-phosphate synthase / GTP cyclohydrolase II	ko00740	Riboflavin metabolism
gene1708	1.3e-60	120/120(100.00)	ptn:PTRA_a2845	K14652	ribBA	3,4-dihydroxy 2-butanone 4-phosphate synthase / GTP cyclohydrolase II	ko00740	Riboflavin metabolism
gene1709	1.1e-78	154/154(100.00)	pha:PSHAa2371	K00794	ribH, RIB4	6,7-dimethyl-8-ribityllumazine synthase	ko00740	Riboflavin metabolism
gene1710	1.5e-68	135/136(99.26)	ptn:PTRA_a2843	K03625	nusB	N utilization substance protein B	--	--
gene1711	3.2e-186	324/324(100.00)	pha:PSHAa2369	K00946	thiL	thiamine-monophosphate kinase	ko00730	Thiamine metabolism
gene1712	4.5e-88	159/161(98.76)	pha:PSHAa2368	K01095	pgpA	phosphatidylglycerophosphatase A	ko00564	Glycerophospholipid metabolism
gene1716	5.8e-65	131/132(99.24)	pha:PSHAa2366	K01662	dxs	1-deoxy-D-xylulose-5-phosphate synthase	ko00730|ko00900	Thiamine metabolism|Terpenoid backbone biosynthesis
gene1717	1.6e-54	106/107(99.07)	pha:PSHAa2366	K01662	dxs	1-deoxy-D-xylulose-5-phosphate synthase	ko00730|ko00900	Thiamine metabolism|Terpenoid backbone biosynthesis
gene1718	9.7e-162	287/290(98.97)	ptn:PTRA_a2839	K01662	dxs	1-deoxy-D-xylulose-5-phosphate synthase	ko00730|ko00900	Thiamine metabolism|Terpenoid backbone biosynthesis
gene1719	1.1e-78	156/156(100.00)	pha:PSHAa2365	K00795	ispA	farnesyl diphosphate synthase	ko00900	Terpenoid backbone biosynthesis
gene1720	2.5e-65	126/127(99.21)	ptn:PTRA_a2838	K00795	ispA	farnesyl diphosphate synthase	ko00900	Terpenoid backbone biosynthesis
gene1721	1.2e-33	80/80(100.00)	pha:PSHAa2364	K03602	xseB	exodeoxyribonuclease VII small subunit	ko03430	Mismatch repair
gene1722	3.4e-125	242/255(94.90)	pia:PI2015_0726	K02556	motA	chemotaxis protein MotA	ko02020|ko02030|ko02040	Two-component system|Bacterial chemotaxis|Flagellar assembly
gene1723	7.4e-148	306/306(100.00)	pha:PSHAa2362	K02557	motB	chemotaxis protein MotB	ko02030|ko02040	Bacterial chemotaxis|Flagellar assembly
gene1724	5.5e-74	138/140(98.57)	ptn:PTRA_a2833	K03169	topB	DNA topoisomerase III	--	--
gene1725	9.1e-281	497/498(99.80)	pha:PSHAa2345	K03169	topB	DNA topoisomerase III	--	--
gene1726	1.7e-243	433/436(99.31)	pha:PSHAa2344	K01451	hipO	hippurate hydrolase	ko00360	Phenylalanine metabolism
gene1728	1.3e-120	234/236(99.15)	pha:PSHAa2342	K05838	ybbN	putative thioredoxin	--	--
gene1729	9.3e-175	306/307(99.67)	pha:PSHAa2335	K01425	glsA, GLS	glutaminase	ko00471|ko00250|ko00220	D-Glutamine and D-glutamate metabolism|Alanine, aspartate and glutamate metabolism|Arginine biosynthesis
gene1730	7e-253	434/434(100.00)	pha:PSHAa2334	K00892	gsk	inosine kinase	ko00230	Purine metabolism
gene1731	4.3e-89	167/168(99.40)	pha:PSHAa2333	K11991	tadA	tRNA(adenine34) deaminase	--	--
gene1732	1.3e-257	469/470(99.79)	pha:PSHAa2331	K18691	mltF	membrane-bound lytic murein transglycosylase F	--	--
gene1733	0	625/628(99.52)	ptn:PTRA_a2821	K01952	purL, PFAS	phosphoribosylformylglycinamidine synthase	ko00230	Purine metabolism
gene1734	0	659/659(100.00)	pha:PSHAa2330	K01952	purL, PFAS	phosphoribosylformylglycinamidine synthase	ko00230	Purine metabolism
gene1738	3.9e-51	109/109(100.00)	pha:PSHAa2327	K09978	K09978	uncharacterized protein	--	--
gene1739	4.8e-94	181/182(99.45)	ptn:PTRA_a2817	K09941	K09941	uncharacterized protein	--	--
gene1740	2e-208	368/371(99.19)	pha:PSHAa2325	K02527	kdtA, waaA	3-deoxy-D-manno-octulosonic-acid transferase	ko00540	Lipopolysaccharide biosynthesis
gene1741	6.5e-105	196/196(100.00)	pha:PSHAa2324	K03271	gmhA, lpcA	D-sedoheptulose 7-phosphate isomerase	ko00540	Lipopolysaccharide biosynthesis
gene1742	6.1e-103	196/196(100.00)	pha:PSHAa2323	K03272	gmhC, hldE, waaE, rfaE	D-beta-D-heptose 7-phosphate kinase / D-beta-D-heptose 1-phosphate adenosyltransferase	ko00540	Lipopolysaccharide biosynthesis
gene1743	2e-135	250/251(99.60)	pha:PSHAa2323	K03272	gmhC, hldE, waaE, rfaE	D-beta-D-heptose 7-phosphate kinase / D-beta-D-heptose 1-phosphate adenosyltransferase	ko00540	Lipopolysaccharide biosynthesis
gene1747	2.8e-134	236/239(98.74)	pha:PSHAa2319	K11211	kdkA	3-deoxy-D-manno-octulosonic acid kinase	ko00540	Lipopolysaccharide biosynthesis
gene1748	9.5e-200	351/352(99.72)	pha:PSHAa2318	K12982	opsX	heptosyltransferase I	--	--
gene1749	2e-103	185/185(100.00)	pha:PSHAa2317	K03273	gmhB	D-glycero-D-manno-heptose 1,7-bisphosphate phosphatase	ko00540	Lipopolysaccharide biosynthesis
gene1750	1.9e-204	397/397(100.00)	pha:PSHAa2316	K00639	kbl, GCAT	glycine C-acetyltransferase	ko00260	Glycine, serine and threonine metabolism
gene1751	2.9e-59	106/106(100.00)	pha:PSHAa2315	K00060	tdh	threonine 3-dehydrogenase	ko00260	Glycine, serine and threonine metabolism
gene1752	2.5e-130	234/237(98.73)	pha:PSHAa2315	K00060	tdh	threonine 3-dehydrogenase	ko00260	Glycine, serine and threonine metabolism
gene1753	6.2e-54	105/105(100.00)	pha:PSHAa2314	K02439	glpE	thiosulfate sulfurtransferase	ko00920	Sulfur metabolism
gene1754	6.6e-81	151/151(100.00)	pha:PSHAa2313	K02441	glpG	GlpG protein	--	--
gene1755	1.6e-61	119/119(100.00)	pha:PSHAa2313	K02441	glpG	GlpG protein	--	--
gene1756	2.4e-63	131/132(99.24)	pha:PSHAa2312	K02415	fliL	flagellar FliL protein	--	--
gene1757	1.3e-96	180/181(99.45)	pha:PSHAa2311	K03181	ubiC	chorismate--pyruvate lyase	ko00130	Ubiquinone and other terpenoid-quinone biosynthesis
gene1758	3.7e-157	291/292(99.66)	pha:PSHAa2310	K03179	ubiA	4-hydroxybenzoate polyprenyltransferase	ko00130	Ubiquinone and other terpenoid-quinone biosynthesis
gene1759	2.1e-112	196/205(95.61)	ptn:PTRA_a2795	K07394	K07394	SM-20-related protein	--	--
gene1763	4.2e-104	196/196(100.00)	pha:PSHAa2305	K09891	K09891	uncharacterized protein	--	--
gene1764	2.2e-42	86/86(100.00)	pha:PSHAa2304	K01409	KAE1, tsaD, QRI7	N6-L-threonylcarbamoyladenine synthase	--	--
gene1765	2.2e-18	47/50(94.00)	pha:PSHAa2304	K01409	KAE1, tsaD, QRI7	N6-L-threonylcarbamoyladenine synthase	--	--
gene1766	9.7e-92	170/170(100.00)	pha:PSHAa2304	K01409	KAE1, tsaD, QRI7	N6-L-threonylcarbamoyladenine synthase	--	--
gene1767	5.9e-101	202/203(99.51)	pha:PSHAa2303	K08591	plsY	glycerol-3-phosphate acyltransferase PlsY	ko00564|ko00561	Glycerophospholipid metabolism|Glycerolipid metabolism
gene1768	1e-55	118/119(99.16)	pha:PSHAa2302	K01633	folB	7,8-dihydroneopterin aldolase/epimerase/oxygenase	ko00790	Folate biosynthesis
gene1769	1.1e-45	91/106(85.85)	pha:PSHAa2301	K00950	folK	2-amino-4-hydroxy-6-hydroxymethyldihydropteridine diphosphokinase	ko00790	Folate biosynthesis
gene1770	6.5e-62	128/139(92.09)	pha:PSHAa2300	K06153	bacA	undecaprenyl-diphosphatase	ko00550	Peptidoglycan biosynthesis
gene1771	1.6e-36	85/85(100.00)	pha:PSHAa2300	K06153	bacA	undecaprenyl-diphosphatase	ko00550	Peptidoglycan biosynthesis
gene1772	8.7e-13	40/76(52.63)	pia:PI2015_0768	K02558	mpl	UDP-N-acetylmuramate: L-alanyl-gamma-D-glutamyl-meso-diaminopimelate ligase	--	--
gene1773	4e-27	77/108(71.30)	ptn:PTRA_a2783	K03186	ubiX, PAD1	flavin prenyltransferase	ko00940|ko00130	Phenylpropanoid biosynthesis|Ubiquinone and other terpenoid-quinone biosynthesis
gene1774	5.8e-25	57/58(98.28)	ptn:PTRA_a2783	K03186	ubiX, PAD1	flavin prenyltransferase	ko00940|ko00130	Phenylpropanoid biosynthesis|Ubiquinone and other terpenoid-quinone biosynthesis
gene1775	4.4e-26	62/62(100.00)	ptn:PTRA_a2782	K01990	ABC-2.A	ABC-2 type transport system ATP-binding protein	--	--
gene1776	3.9e-18	45/45(100.00)	pha:PSHAa2297	K01990	ABC-2.A	ABC-2 type transport system ATP-binding protein	--	--
gene1777	5.2e-28	72/89(80.90)	ptn:PTRA_a2782	K01990	ABC-2.A	ABC-2 type transport system ATP-binding protein	--	--
gene1778	4.9e-07	26/27(96.30)	pphe:PP2015_2847	K01992	ABC-2.P	ABC-2 type transport system permease protein	--	--
gene1779	6e-71	147/147(100.00)	ptn:PTRA_a2781	K01992	ABC-2.P	ABC-2 type transport system permease protein	--	--
gene1783	1.1e-308	539/541(99.63)	pha:PSHAa2293	K01580	E4.1.1.15, gadB, gadA, GAD	glutamate decarboxylase	ko00410|ko00430|ko00650|ko00250|ko02024	beta-Alanine metabolism|Taurine and hypotaurine metabolism|Butanoate metabolism|Alanine, aspartate and glutamate metabolism|Quorum sensing
gene1784	5.5e-225	384/384(100.00)	pha:PSHAa2292	K01438	argE	acetylornithine deacetylase	ko01230|ko00220|ko01210	Biosynthesis of amino acids|Arginine biosynthesis|2-Oxocarboxylic acid metabolism
gene1785	3.5e-191	336/336(100.00)	pha:PSHAa2291	K00145	argC	N-acetyl-gamma-glutamyl-phosphate reductase	ko01230|ko00220|ko01210	Biosynthesis of amino acids|Arginine biosynthesis|2-Oxocarboxylic acid metabolism
gene1786	3.9e-142	255/255(100.00)	ptn:PTRA_a2775	K00930	argB	acetylglutamate kinase	ko01230|ko00220|ko01210	Biosynthesis of amino acids|Arginine biosynthesis|2-Oxocarboxylic acid metabolism
gene1787	7.4e-172	310/310(100.00)	pha:PSHAa2289	K00611	OTC, argF, argI	ornithine carbamoyltransferase	ko01230|ko00220	Biosynthesis of amino acids|Arginine biosynthesis
gene1788	1.3e-232	400/400(100.00)	pha:PSHAa2288	K01940	argG, ASS1	argininosuccinate synthase	ko01230|ko00250|ko00220	Biosynthesis of amino acids|Alanine, aspartate and glutamate metabolism|Arginine biosynthesis
gene1789	2.5e-130	233/233(100.00)	pha:PSHAa2287	K14681	argHA	argininosuccinate lyase / amino-acid N-acetyltransferase	ko01230|ko00250|ko00220|ko01210	Biosynthesis of amino acids|Alanine, aspartate and glutamate metabolism|Arginine biosynthesis|2-Oxocarboxylic acid metabolism
gene1790	5.8e-49	96/96(100.00)	pia:PI2015_0780	K14681	argHA	argininosuccinate lyase / amino-acid N-acetyltransferase	ko01230|ko00250|ko00220|ko01210	Biosynthesis of amino acids|Alanine, aspartate and glutamate metabolism|Arginine biosynthesis|2-Oxocarboxylic acid metabolism
gene1791	2.5e-153	280/280(100.00)	ptn:PTRA_a2772	K14681	argHA	argininosuccinate lyase / amino-acid N-acetyltransferase	ko01230|ko00250|ko00220|ko01210	Biosynthesis of amino acids|Alanine, aspartate and glutamate metabolism|Arginine biosynthesis|2-Oxocarboxylic acid metabolism
gene1796	6e-88	164/164(100.00)	pha:PSHAa2282	K00954	E2.7.7.3A, coaD, kdtB	pantetheine-phosphate adenylyltransferase	ko00770	Pantothenate and CoA biosynthesis
gene1798	6.3e-114	211/211(100.00)	ptn:PTRA_a2764	K03151	thiI	tRNA uracil 4-sulfurtransferase	ko00730|ko04122	Thiamine metabolism|Sulfur relay system
gene1799	7.1e-116	222/223(99.55)	pha:PSHAa2280	K03151	thiI	tRNA uracil 4-sulfurtransferase	ko00730|ko04122	Thiamine metabolism|Sulfur relay system
gene1800	7.4e-161	298/300(99.33)	pha:PSHAa2279	K00077	panE, apbA	2-dehydropantoate 2-reductase	ko00770	Pantothenate and CoA biosynthesis
gene1802	6e-20	52/52(100.00)	pha:PSHAa2277	K09767	yajQ	cyclic-di-GMP-binding protein	--	--
gene1803	7.4e-40	89/89(100.00)	pha:PSHAa2277	K09767	yajQ	cyclic-di-GMP-binding protein	--	--
gene1804	0	550/557(98.74)	ptn:PTRA_a2760	K16092	btuB	vitamin B12 transporter	--	--
gene1805	1.8e-51	102/110(92.73)	pha:PSHAa2274	K07304	msrA	peptide-methionine (S)-S-oxide reductase	--	--
gene1812	3.3e-167	303/305(99.34)	pha:PSHAa2267	K02450	gspA	general secretion pathway protein A	--	--
gene1813	2e-160	346/371(93.26)	ptn:PTRA_a2749	K02451	gspB	general secretion pathway protein B	--	--
gene1816	0	1265/1267(99.84)	pha:PSHAa2264	K13821	putA	RHH-type transcriptional regulator, proline utilization regulon repressor / proline dehydrogenase / delta 1-pyrroline-5-carboxylate dehydrogenase	ko00250|ko00330	Alanine, aspartate and glutamate metabolism|Arginine and proline metabolism
gene1817	8.8e-84	160/160(100.00)	ptn:PTRA_a2746	K03719	lrp	Lrp/AsnC family transcriptional regulator, leucine-responsive regulatory protein	--	--
gene1818	1.8e-70	201/201(100.00)	pha:PSHAa2262	K07184	ygiM	SH3 domain protein	--	--
gene1819	5.4e-164	289/292(98.97)	ptn:PTRA_a2744	K18446	ygiF	triphosphatase	--	--
gene1820	2.8e-63	118/118(100.00)	pha:PSHAa2261	K18446	ygiF	triphosphatase	--	--
gene1823	1.2e-55	110/110(100.00)	pha:PSHAa2258	K04752	glnK	nitrogen regulatory protein P-II 2	--	--
gene1824	4.5e-225	409/409(100.00)	pha:PSHAa2257	K03320	amt, AMT, MEP	ammonium transporter, Amt family	--	--
gene1825	0	760/780(97.44)	pha:PSHAa2256	K05365	mrcB	penicillin-binding protein 1B	ko00550	Peptidoglycan biosynthesis
gene1826	1e-41	87/87(100.00)	ptn:PTRA_a2732	K01845	hemL	glutamate-1-semialdehyde 2,1-aminomutase	ko00860	Porphyrin and chlorophyll metabolism
gene1827	2.2e-145	256/256(100.00)	pha:PSHAa2255	K01845	hemL	glutamate-1-semialdehyde 2,1-aminomutase	ko00860	Porphyrin and chlorophyll metabolism
gene1828	2.7e-191	338/338(100.00)	ptn:PTRA_a2731	K00609	pyrB, PYR2	aspartate carbamoyltransferase catalytic subunit	ko00250|ko00240	Alanine, aspartate and glutamate metabolism|Pyrimidine metabolism
gene1829	5.7e-74	144/144(100.00)	pha:PSHAa2253	K08973	K08973	putative membrane protein	--	--
gene1832	6.6e-52	100/100(100.00)	pha:PSHAa2251	K15724	erpA	iron-sulfur cluster insertion protein	--	--
gene1836	1.7e-94	186/186(100.00)	pha:PSHAa2246	K07286	yajG	uncharacterized lipoprotein	--	--
gene1837	8.1e-221	380/380(100.00)	pha:PSHAa2245	K00564	rsmC	16S rRNA (guanine1207-N2)-methyltransferase	--	--
gene1839	1.4e-50	101/101(100.00)	pha:PSHAa2243	K05527	bolA	BolA family transcriptional regulator, general stress-responsive regulator	--	--
gene1840	5.1e-226	396/397(99.75)	pha:PSHAa2242	K00209	fabV, ter	enoyl-[acyl-carrier protein] reductase / trans-2-enoyl-CoA reductase (NAD+)	ko00061|ko01200|ko01212|ko00650	Fatty acid biosynthesis|Carbon metabolism|Fatty acid metabolism|Butanoate metabolism
gene1841	6.3e-252	446/447(99.78)	pha:PSHAa2241	K00346	nqrA	Na+-transporting NADH:ubiquinone oxidoreductase subunit A	--	--
gene1842	3.4e-230	400/400(100.00)	pha:PSHAa2240	K00347	nqrB	Na+-transporting NADH:ubiquinone oxidoreductase subunit B	--	--
gene1843	3.3e-141	257/257(100.00)	pha:PSHAa2239	K00348	nqrC	Na+-transporting NADH:ubiquinone oxidoreductase subunit C	--	--
gene1844	2.1e-106	210/210(100.00)	pha:PSHAa2238	K00349	nqrD	Na+-transporting NADH:ubiquinone oxidoreductase subunit D	--	--
gene1845	5.6e-104	201/202(99.50)	ptn:PTRA_a2713	K00350	nqrE	Na+-transporting NADH:ubiquinone oxidoreductase subunit E	--	--
gene1846	1e-237	410/410(100.00)	pha:PSHAa2236	K00351	nqrF	Na+-transporting NADH:ubiquinone oxidoreductase subunit F	--	--
gene1847	9e-195	342/343(99.71)	pha:PSHAa2235	K03734	apbE	FAD:protein FMN transferase	--	--
gene1848	1.2e-29	70/70(100.00)	pha:PSHAa2234	K05952	K05952	uncharacterized protein	--	--
gene1850	6.8e-170	302/304(99.34)	pha:PSHAa2231	K02297	cyoA	cytochrome o ubiquinol oxidase subunit II	ko00190	Oxidative phosphorylation
gene1851	0	622/623(99.84)	pha:PSHAa2230	K02298	cyoB	cytochrome o ubiquinol oxidase subunit I	ko00190	Oxidative phosphorylation
gene1852	3.7e-114	215/215(100.00)	pha:PSHAa2229	K02299	cyoC	cytochrome o ubiquinol oxidase subunit III	ko00190	Oxidative phosphorylation
gene1853	1.8e-57	119/119(100.00)	pha:PSHAa2228	K02300	cyoD	cytochrome o ubiquinol oxidase subunit IV	ko00190	Oxidative phosphorylation
gene1858	1.9e-183	315/315(100.00)	pha:PSHAa2224	K00651	metA	homoserine O-succinyltransferase	ko01230|ko00270|ko00920	Biosynthesis of amino acids|Cysteine and methionine metabolism|Sulfur metabolism
gene1860	2.2e-127	239/266(89.85)	pha:PSHAa2222	K00548	metH, MTR	5-methyltetrahydrofolate--homocysteine methyltransferase	ko01230|ko00670|ko00270|ko00450	Biosynthesis of amino acids|One carbon pool by folate|Cysteine and methionine metabolism|Selenocompound metabolism
gene1861	0	575/584(98.46)	ptn:PTRA_a2697	K00548	metH, MTR	5-methyltetrahydrofolate--homocysteine methyltransferase	ko01230|ko00670|ko00270|ko00450	Biosynthesis of amino acids|One carbon pool by folate|Cysteine and methionine metabolism|Selenocompound metabolism
gene1868	3.5e-73	135/137(98.54)	pha:PSHAa2217	K06886	glbN	hemoglobin	--	--
gene1869	0	806/808(99.75)	pha:PSHAa2216	K03579	hrpB	ATP-dependent helicase HrpB	--	--
gene1871	1.3e-51	107/108(99.07)	pha:PSHAa2214	K03297	emrE, qac, mmr, smr	small multidrug resistance pump	--	--
gene1872	2.6e-219	376/376(100.00)	pha:PSHAa2213	K00121	frmA, ADH5, adhC	S-(hydroxymethyl)glutathione dehydrogenase / alcohol dehydrogenase	ko00982|ko00980|ko00680|ko01220|ko00071|ko00626|ko00350|ko01200|ko00830|ko00625|ko00010	Drug metabolism - cytochrome P450|Metabolism of xenobiotics by cytochrome P450|Methane metabolism|Degradation of aromatic compounds|Fatty acid degradation|Naphthalene degradation|Tyrosine metabolism|Carbon metabolism|Retinol metabolism|Chloroalkane and chloroalkene degradation|Glycolysis / Gluconeogenesis
gene1878	4.7e-199	348/348(100.00)	pha:PSHAa2208	K13979	yahK	uncharacterized zinc-type alcohol dehydrogenase-like protein	--	--
gene1880	2.6e-90	155/239(64.85)	pbw:D172_005140	K03406	mcp	methyl-accepting chemotaxis protein	ko02020|ko02030	Two-component system|Bacterial chemotaxis
gene1881	1.9e-35	90/105(85.71)	pbw:D172_005140	K03406	mcp	methyl-accepting chemotaxis protein	ko02020|ko02030	Two-component system|Bacterial chemotaxis
gene1882	0	670/699(95.85)	pha:PSHAa2206	K02014	TC.FEV.OM	iron complex outermembrane recepter protein	--	--
gene1884	2.3e-56	117/117(100.00)	pha:PSHAa2204	K01270	pepD	dipeptidase D	ko00480	Glutathione metabolism
gene1885	5.5e-192	345/346(99.71)	pha:PSHAa2204	K01270	pepD	dipeptidase D	ko00480	Glutathione metabolism
gene1887	5.3e-72	141/143(98.60)	pha:PSHAa2202	K04063	osmC	osmotically inducible protein OsmC	--	--
gene1888	2.7e-304	496/503(98.61)	pha:PSHAa2200	K01669	phrB	deoxyribodipyrimidine photo-lyase	--	--
gene1893	6.9e-185	357/361(98.89)	pha:PSHAa2196	K07642	baeS, smeS	two-component system, OmpR family, sensor histidine kinase BaeS	ko02020	Two-component system
gene1894	1.7e-51	103/103(100.00)	pha:PSHAa2196	K07642	baeS, smeS	two-component system, OmpR family, sensor histidine kinase BaeS	ko02020	Two-component system
gene1895	2.1e-123	225/226(99.56)	pha:PSHAa2195	K07664	baeR, smeR	two-component system, OmpR family, response regulator BaeR	ko02020	Two-component system
gene1898	1.8e-164	279/279(100.00)	pha:PSHAa2192	K11209	yghU, yfcG	GSH-dependent disulfide-bond oxidoreductase	--	--
gene1903	5.9e-140	240/244(98.36)	pha:PSHAa2188	K01061	E3.1.1.45	carboxymethylenebutenolidase	ko00623|ko00361|ko00364	Toluene degradation|Chlorocyclohexane and chlorobenzene degradation|Fluorobenzoate degradation
gene1904	1.1e-239	411/413(99.52)	pha:PSHAa2187	K01126	E3.1.4.46, glpQ, ugpQ	glycerophosphoryl diester phosphodiesterase	ko00564	Glycerophospholipid metabolism
gene1907	3.4e-67	124/126(98.41)	pha:PSHAa2184	K01284	dcp	peptidyl-dipeptidase Dcp	--	--
gene1908	7.5e-80	144/145(99.31)	pha:PSHAa2184	K01284	dcp	peptidyl-dipeptidase Dcp	--	--
gene1909	7.1e-27	61/65(93.85)	pha:PSHAa2184	K01284	dcp	peptidyl-dipeptidase Dcp	--	--
gene1911	3.6e-14	40/42(95.24)	pha:PSHAa2184	K01284	dcp	peptidyl-dipeptidase Dcp	--	--
gene1912	2.9e-12	36/38(94.74)	pha:PSHAa2184	K01284	dcp	peptidyl-dipeptidase Dcp	--	--
gene1917	0	769/834(92.21)	pha:PSHAa2180	K02014	TC.FEV.OM	iron complex outermembrane recepter protein	--	--
gene1920	8.8e-110	198/199(99.50)	pha:PSHAa2177	K10747	LIG1	DNA ligase 1	ko03430|ko03030|ko03420|ko03410	Mismatch repair|DNA replication|Nucleotide excision repair|Base excision repair
gene1921	1.4e-26	61/61(100.00)	pha:PSHAa2177	K10747	LIG1	DNA ligase 1	ko03430|ko03030|ko03420|ko03410	Mismatch repair|DNA replication|Nucleotide excision repair|Base excision repair
gene1922	4.8e-52	102/104(98.08)	ptn:PTRA_a2632	K04046	yegD	hypothetical chaperone protein	--	--
gene1923	1.4e-171	336/341(98.53)	pha:PSHAa2176	K04046	yegD	hypothetical chaperone protein	--	--
gene1924	1.1e-83	154/154(100.00)	ptn:PTRA_a2631	K01734	mgsA	methylglyoxal synthase	ko00640	Propanoate metabolism
gene1926	7.2e-199	380/382(99.48)	pha:PSHAa2173	K07552	bcr	MFS transporter, DHA1 family, multidrug resistance protein	--	--
gene1930	1.1e-258	437/437(100.00)	pha:PSHAa2169	K01555	FAH, fahA	fumarylacetoacetase	ko00350|ko00643	Tyrosine metabolism|Styrene degradation
gene1931	1.7e-204	348/348(100.00)	pha:PSHAa2168	K00457	HPD, hppD	4-hydroxyphenylpyruvate dioxygenase	ko00350|ko00130|ko00360	Tyrosine metabolism|Ubiquinone and other terpenoid-quinone biosynthesis|Phenylalanine metabolism
gene1933	2.3e-260	492/496(99.19)	pha:PSHAa2166	K03305	TC.POT	proton-dependent oligopeptide transporter, POT family	--	--
gene1934	1.7e-156	262/266(98.50)	ptn:PTRA_a2620	K20543	bcsC	cellulose synthase operon protein C	--	--
gene1935	1.1e-42	78/81(96.30)	ptn:PTRA_a2620	K20543	bcsC	cellulose synthase operon protein C	--	--
gene1936	8.5e-126	232/235(98.72)	pha:PSHAa2165	K20543	bcsC	cellulose synthase operon protein C	--	--
gene1937	2.7e-39	84/85(98.82)	ptn:PTRA_a2620	K20543	bcsC	cellulose synthase operon protein C	--	--
gene1938	1.9e-78	150/150(100.00)	pha:PSHAa2165	K20543	bcsC	cellulose synthase operon protein C	--	--
gene1939	2.7e-121	221/224(98.66)	pha:PSHAa2165	K20543	bcsC	cellulose synthase operon protein C	--	--
gene1942	8.3e-24	59/60(98.33)	ptn:PTRA_a2618	K20541	bcsB	cellulose synthase operon protein B	--	--
gene1943	1.7e-52	106/106(100.00)	pha:PSHAa2163	K20541	bcsB	cellulose synthase operon protein B	--	--
gene1944	7.9e-154	292/348(83.91)	pha:PSHAa2163	K20541	bcsB	cellulose synthase operon protein B	--	--
gene1945	0	769/784(98.09)	pha:PSHAa2162	K00694	bcsA	cellulose synthase (UDP-forming)	ko00500	Starch and sucrose metabolism
gene1951	1.1e-231	407/407(100.00)	ptn:PTRA_a2611	K03721	tyrR	transcriptional regulator of aroF, aroG, tyrA and aromatic amino acid transport	--	--
gene1952	6.5e-41	86/86(100.00)	ptn:PTRA_a2611	K03721	tyrR	transcriptional regulator of aroF, aroG, tyrA and aromatic amino acid transport	--	--
gene1954	2.1e-117	216/217(99.54)	pha:PSHAa2155	K07275	ompW	outer membrane protein	--	--
gene1956	2.7e-174	306/306(100.00)	pha:PSHAa2153	K12972	ghrA	glyoxylate/hydroxypyruvatereductase	ko00260|ko00630|ko00620	Glycine, serine and threonine metabolism|Glyoxylate and dicarboxylate metabolism|Pyruvate metabolism
gene1958	2.4e-137	261/261(100.00)	ptn:PTRA_a2605	K00059	fabG	3-oxoacyl-[acyl-carrier protein] reductase	ko00061|ko01040|ko01212|ko00780	Fatty acid biosynthesis|Biosynthesis of unsaturated fatty acids|Fatty acid metabolism|Biotin metabolism
gene1963	2.3e-181	308/308(100.00)	pha:PSHAa2147	K03119	tauD	taurine dioxygenase	ko00430|ko00920	Taurine and hypotaurine metabolism|Sulfur metabolism
gene1968	1.4e-192	344/344(100.00)	ptn:PTRA_a2596	K18365	bphI, xylK, nahM, tesG	4-hydroxy-2-oxovalerate/4-hydroxy-2-oxohexanoate aldolase	ko00622|ko00621|ko00362|ko01220	Xylene degradation|Dioxin degradation|Benzoate degradation|Degradation of aromatic compounds
gene1969	1.2e-166	299/300(99.67)	ptn:PTRA_a2595	K18366	bphJ, xylQ, nahO, tesF	acetaldehyde/propanal dehydrogenase	ko01220|ko00622|ko00621|ko00620|ko00650|ko00362	Degradation of aromatic compounds|Xylene degradation|Dioxin degradation|Pyruvate metabolism|Butanoate metabolism|Benzoate degradation
gene1970	7e-147	260/262(99.24)	ptn:PTRA_a2594	K18364	bphH, xylJ, tesE	2-oxopent-4-enoate/cis-2-oxohex-4-enoate hydratase	ko00622|ko00621|ko00362|ko01220	Xylene degradation|Dioxin degradation|Benzoate degradation|Degradation of aromatic compounds
gene1971	1e-184	326/326(100.00)	ptn:PTRA_a2593	K16048	hsaB	3-hydroxy-9,10-secoandrosta-1,3,5(10)-triene-9,17-dione monooxygenase reductase component	ko00984	Steroid degradation
gene1972	4.7e-274	474/479(98.96)	pha:PSHAa2139	K00154	E1.2.1.68	coniferyl-aldehyde dehydrogenase	--	--
gene1973	4.4e-192	346/351(98.58)	ptn:PTRA_a2591	K02014	TC.FEV.OM	iron complex outermembrane recepter protein	--	--
gene1975	2.2e-189	302/302(100.00)	pha:PSHAa2137	K15982	kshA	3-ketosteroid 9alpha-monooxygenase subunit A	ko00984	Steroid degradation
gene1976	6.1e-10	29/29(100.00)	pha:PSHAa2137	K15982	kshA	3-ketosteroid 9alpha-monooxygenase subunit A	ko00984	Steroid degradation
gene1979	0	561/564(99.47)	pha:PSHAa2134	K01897	ACSL, fadD	long-chain acyl-CoA synthetase	ko00071|ko00061|ko04146|ko02024|ko01212	Fatty acid degradation|Fatty acid biosynthesis|Peroxisome|Quorum sensing|Fatty acid metabolism
gene1980	0	571/574(99.48)	ptn:PTRA_a2586	K05898	kstD	3-oxosteroid 1-dehydrogenase	ko00984	Steroid degradation
gene1981	1.7e-304	531/536(99.07)	pha:PSHAa2132	K18687	fadD3	HIP---CoA ligase	ko00984	Steroid degradation
gene1985	5.1e-129	264/264(100.00)	pha:PSHAa2129	K00076	hdhA	7-alpha-hydroxysteroid dehydrogenase	--	--
gene1986	1.6e-222	398/401(99.25)	ptn:PTRA_a2581	K00626	E2.3.1.9, atoB	acetyl-CoA C-acetyltransferase	ko00900|ko01200|ko00071|ko00380|ko00310|ko00072|ko00620|ko00630|ko00720|ko00280|ko02020|ko01212|ko00650|ko00640|ko00362	Terpenoid backbone biosynthesis|Carbon metabolism|Fatty acid degradation|Tryptophan metabolism|Lysine degradation|Synthesis and degradation of ketone bodies|Pyruvate metabolism|Glyoxylate and dicarboxylate metabolism|Carbon fixation pathways in prokaryotes|Valine, leucine and isoleucine degradation|Two-component system|Fatty acid metabolism|Butanoate metabolism|Propanoate metabolism|Benzoate degr…
gene1997	3.4e-18	49/49(100.00)	pha:PSHAa2117	K03834	tyrP	tyrosine-specific transport protein	--	--
gene1998	3.8e-49	106/107(99.07)	ptn:PTRA_a2564	K03834	tyrP	tyrosine-specific transport protein	--	--
gene1999	2.7e-115	222/223(99.55)	ptn:PTRA_a2564	K03834	tyrP	tyrosine-specific transport protein	--	--
gene2002	1.5e-43	89/89(100.00)	pha:PSHAa2114	K03683	rnt	ribonuclease T	--	--
gene2003	8.5e-31	68/68(100.00)	pha:PSHAa2114	K03683	rnt	ribonuclease T	--	--
gene2004	6e-29	62/62(100.00)	pha:PSHAa2114	K03683	rnt	ribonuclease T	--	--
gene2005	3.9e-309	541/541(100.00)	pha:PSHAa2113	K09749	K09749	uncharacterized protein	--	--
gene2007	1.8e-194	378/407(92.87)	pha:PSHAa2084	K03312	gltS	glutamate:Na+ symporter, ESS family	--	--
gene2011	3.2e-80	149/149(100.00)	pha:PSHAa2081	K15461	mnmC	tRNA 5-methylaminomethyl-2-thiouridine biosynthesis bifunctional protein	--	--
gene2012	3.7e-276	462/464(99.57)	pha:PSHAa2081	K15461	mnmC	tRNA 5-methylaminomethyl-2-thiouridine biosynthesis bifunctional protein	--	--
gene2013	2e-225	402/403(99.75)	pha:PSHAa2080	K00647	fabB	3-oxoacyl-[acyl-carrier-protein] synthase I	ko00061|ko01212|ko00780	Fatty acid biosynthesis|Fatty acid metabolism|Biotin metabolism
gene2014	1.1e-206	371/373(99.46)	pha:PSHAa2079	K03473	pdxB	erythronate-4-phosphate dehydrogenase	ko00750	Vitamin B6 metabolism
gene2016	0	1257/1361(92.36)	pha:PSHAa2076	K08086	fimV	pilus assembly protein FimV	--	--
gene2017	5.6e-152	264/264(100.00)	ptn:PTRA_a2545	K06173	truA, PUS1	tRNA pseudouridine38-40 synthase	--	--
gene2018	1.5e-161	291/291(100.00)	ptn:PTRA_a2544	K01963	accD	acetyl-CoA carboxylase carboxyl transferase subunit beta	ko01200|ko00061|ko00620|ko00253|ko00720|ko00640|ko01212	Carbon metabolism|Fatty acid biosynthesis|Pyruvate metabolism|Tetracycline biosynthesis|Carbon fixation pathways in prokaryotes|Propanoate metabolism|Fatty acid metabolism
gene2019	5.3e-27	64/64(100.00)	ptn:PTRA_a2543	K11754	folC	dihydrofolate synthase / folylpolyglutamate synthase	ko00790	Folate biosynthesis
gene2020	2.7e-163	294/294(100.00)	pha:PSHAa2073	K11754	folC	dihydrofolate synthase / folylpolyglutamate synthase	ko00790	Folate biosynthesis
gene2021	5.5e-44	92/92(100.00)	pha:PSHAa2070	K00764	purF, PPAT	amidophosphoribosyltransferase	ko00230|ko00250	Purine metabolism|Alanine, aspartate and glutamate metabolism
gene2022	2.9e-193	345/346(99.71)	pha:PSHAa2070	K00764	purF, PPAT	amidophosphoribosyltransferase	ko00230|ko00250	Purine metabolism|Alanine, aspartate and glutamate metabolism
gene2024	1.7e-142	254/255(99.61)	pha:PSHAa2068	K06169	miaE	tRNA-(ms[2]io[6]A)-hydroxylase	--	--
gene2025	4.9e-142	246/246(100.00)	pha:PSHAa2067	K03269	lpxH	UDP-2,3-diacylglucosamine hydrolase	ko00540	Lipopolysaccharide biosynthesis
gene2026	1.6e-70	129/129(100.00)	pha:PSHAa2066	K03768	PPIB, ppiB	peptidyl-prolyl cis-trans isomerase B (cyclophilin B)	--	--
gene2027	2.2e-249	426/437(97.48)	psm:PSM_A2128	K01883	CARS, cysS	cysteinyl-tRNA synthetase	ko00970	Aminoacyl-tRNA biosynthesis
gene2030	1.2e-157	282/284(99.30)	ptn:PTRA_a2530	K01491	folD	methylenetetrahydrofolate dehydrogenase (NADP+) / methenyltetrahydrofolate cyclohydrolase	ko00720|ko00670|ko01200	Carbon fixation pathways in prokaryotes|One carbon pool by folate|Carbon metabolism
gene2031	3.2e-237	434/434(100.00)	pha:PSHAa2063	K03545	tig	trigger factor	--	--
gene2032	1.1e-112	205/205(100.00)	pha:PSHAa2062	K01358	clpP, CLPP	ATP-dependent Clp protease, protease subunit	ko04112	Cell cycle - Caulobacter
gene2033	1e-240	427/427(100.00)	pha:PSHAa2061	K03544	clpX, CLPX	ATP-dependent Clp protease ATP-binding subunit ClpX	ko04112	Cell cycle - Caulobacter
gene2034	0	786/786(100.00)	pha:PSHAa2060	K01338	lon	ATP-dependent Lon protease	ko04112	Cell cycle - Caulobacter
gene2035	2.2e-40	90/96(93.75)	pia:PI2015_2073	K03530	hupB	DNA-binding protein HU-beta	--	--
gene2036	0	632/633(99.84)	pha:PSHAa2058	K03770	ppiD	peptidyl-prolyl cis-trans isomerase D	--	--
gene2038	1.2e-133	252/253(99.60)	pha:PSHAa2055	K19230	sapF	cationic peptide transport system ATP-binding protein	ko02010	ABC transporters
gene2039	2.4e-158	275/275(100.00)	pha:PSHAa2054	K19229	sapD	cationic peptide transport system ATP-binding protein	ko02010	ABC transporters
gene2040	1.3e-11	38/38(100.00)	pha:PSHAa2054	K19229	sapD	cationic peptide transport system ATP-binding protein	ko02010	ABC transporters
gene2041	2.8e-160	297/297(100.00)	ptn:PTRA_a2519	K19228	sapC	cationic peptide transport system permease protein	ko02010	ABC transporters
gene2042	9e-187	343/344(99.71)	ptn:PTRA_a2518	K19227	sapB	cationic peptide transport system permease protein	ko02010	ABC transporters
gene2043	1.4e-121	213/213(100.00)	pha:PSHAa2051	K19226	sapA	cationic peptide transport system substrate-binding protein	ko02010	ABC transporters
gene2044	7.5e-155	275/276(99.64)	pha:PSHAa2051	K19226	sapA	cationic peptide transport system substrate-binding protein	ko02010	ABC transporters
gene2045	6.1e-137	245/245(100.00)	pha:PSHAa2050	K03974	pspF	psp operon transcriptional activator	--	--
gene2046	5.4e-53	107/107(100.00)	pia:PI2015_2066	K03974	pspF	psp operon transcriptional activator	--	--
gene2047	4.5e-107	219/219(100.00)	ptn:PTRA_a2515	K03969	pspA	phage shock protein A	--	--
gene2048	4e-34	77/77(100.00)	pha:PSHAa2048	K03970	pspB	phage shock protein B	--	--
gene2050	7.8e-274	471/473(99.58)	ptn:PTRA_a2512	K06918	K06918	uncharacterized protein	--	--
gene2051	5.3e-179	341/341(100.00)	pha:PSHAa2045	K08990	ycjF	putative membrane protein	--	--
gene2052	9.5e-225	393/393(100.00)	pha:PSHAa2044	K01761	E4.4.1.11	methionine-gamma-lyase	ko00270|ko00450	Cysteine and methionine metabolism|Selenocompound metabolism
gene2053	4.6e-154	265/265(100.00)	pha:PSHAa2043	K00500	phhA, PAH	phenylalanine-4-hydroxylase	ko01230|ko00400|ko00360	Biosynthesis of amino acids|Phenylalanine, tyrosine and tryptophan biosynthesis|Phenylalanine metabolism
gene2054	2.3e-62	114/114(100.00)	ptn:PTRA_a2507	K01724	PCBD, phhB	4a-hydroxytetrahydrobiopterin dehydratase	--	--
gene2055	5.8e-305	537/540(99.44)	pha:PSHAa2041	K02168	betT, betS	choline/glycine/proline betaine transport protein	--	--
gene2056	9.7e-48	101/102(99.02)	pha:PSHAa2041	K02168	betT, betS	choline/glycine/proline betaine transport protein	--	--
gene2058	3.6e-92	221/235(94.04)	pha:PSHAa2039	K00674	dapD	2,3,4,5-tetrahydropyridine-2,6-dicarboxylate N-succinyltransferase	ko01230|ko00300	Biosynthesis of amino acids|Lysine biosynthesis
gene2059	2.7e-39	85/85(100.00)	pha:PSHAa2038	K00990	glnD	[protein-PII] uridylyltransferase	ko02020	Two-component system
gene2060	0	767/772(99.35)	pha:PSHAa2038	K00990	glnD	[protein-PII] uridylyltransferase	ko02020	Two-component system
gene2061	6.1e-151	261/261(100.00)	pha:PSHAa2037	K01265	map	methionyl aminopeptidase	--	--
gene2062	2.4e-72	143/143(100.00)	pha:PSHAa2036	K02967	RP-S2, MRPS2, rpsB	small subunit ribosomal protein S2	ko03010	Ribosome
gene2063	1.2e-144	283/283(100.00)	pha:PSHAa2035	K02357	tsf, TSFM	elongation factor Ts	--	--
gene2064	1.7e-148	269/269(100.00)	ptn:PTRA_a2498	K09903	pyrH	uridylate kinase	ko00240	Pyrimidine metabolism
gene2065	3.5e-92	184/185(99.46)	ptn:PTRA_a2497	K02838	frr, MRRF, RRF	ribosome recycling factor	--	--
gene2066	6.8e-145	259/259(100.00)	pha:PSHAa2032	K00806	uppS	undecaprenyl diphosphate synthase	ko00900	Terpenoid backbone biosynthesis
gene2067	7.9e-160	287/288(99.65)	ptn:PTRA_a2495	K00981	E2.7.7.41, CDS1, CDS2, cdsA	phosphatidate cytidylyltransferase	ko00564|ko04070	Glycerophospholipid metabolism|Phosphatidylinositol signaling system
gene2068	1.8e-226	400/401(99.75)	pha:PSHAa2030	K00099	dxr	1-deoxy-D-xylulose-5-phosphate reductoisomerase	ko00900	Terpenoid backbone biosynthesis
gene2069	6.1e-152	282/284(99.30)	pha:PSHAa2029	K11749	rseP	regulator of sigma E protease	ko02024|ko04112	Quorum sensing|Cell cycle - Caulobacter
gene2070	3.3e-62	125/125(100.00)	pha:PSHAa2029	K11749	rseP	regulator of sigma E protease	ko02024|ko04112	Quorum sensing|Cell cycle - Caulobacter
gene2071	4.7e-208	368/383(96.08)	pia:PI2015_2044	K07277	SAM50, TOB55, bamA	outer membrane protein insertion porin family	--	--
gene2072	2.9e-265	454/454(100.00)	ptn:PTRA_a2492	K07277	SAM50, TOB55, bamA	outer membrane protein insertion porin family	--	--
gene2073	7.8e-37	87/89(97.75)	ptn:PTRA_a2490	K06142	hlpA, ompH	outer membrane protein	--	--
gene2074	4.8e-32	75/75(100.00)	ptn:PTRA_a2490	K06142	hlpA, ompH	outer membrane protein	--	--
gene2075	4.4e-73	221/223(99.10)	pha:PSHAa2026	K02536	lpxD	UDP-3-O-[3-hydroxymyristoyl] glucosamine N-acyltransferase	ko00540	Lipopolysaccharide biosynthesis
gene2076	1.5e-25	108/117(92.31)	pha:PSHAa2026	K02536	lpxD	UDP-3-O-[3-hydroxymyristoyl] glucosamine N-acyltransferase	ko00540	Lipopolysaccharide biosynthesis
gene2077	4e-81	149/150(99.33)	pha:PSHAa2025	K02372	fabZ	3-hydroxyacyl-[acyl-carrier-protein] dehydratase	ko00061|ko01212|ko00780	Fatty acid biosynthesis|Fatty acid metabolism|Biotin metabolism
gene2078	2e-93	252/256(98.44)	pha:PSHAa2024	K00677	lpxA	UDP-N-acetylglucosamine acyltransferase	ko00540	Lipopolysaccharide biosynthesis
gene2079	3.4e-62	128/129(99.22)	ptn:PTRA_a2485	K03642	rlpA	rare lipoprotein A	--	--
gene2080	7.9e-91	170/171(99.42)	pha:PSHAa2022	K16012	cydC	ATP-binding cassette, subfamily C, bacterial CydC	ko02010	ABC transporters
gene2081	7.4e-193	387/387(100.00)	pha:PSHAa2022	K16012	cydC	ATP-binding cassette, subfamily C, bacterial CydC	ko02010	ABC transporters
gene2082	0	580/591(98.14)	ptn:PTRA_a2483	K16013	cydD	ATP-binding cassette, subfamily C, bacterial CydD	ko02010	ABC transporters
gene2084	6.2e-213	379/379(100.00)	pha:PSHAa2019	K00426	cydB	cytochrome bd ubiquinol oxidase subunit II	ko00190|ko02020	Oxidative phosphorylation|Two-component system
gene2085	5.6e-305	526/527(99.81)	pha:PSHAa2018	K00425	cydA	cytochrome bd ubiquinol oxidase subunit I	ko00190|ko02020	Oxidative phosphorylation|Two-component system
gene2086	1.4e-215	385/385(100.00)	pha:PSHAa2017	K00748	lpxB	lipid-A-disaccharide synthase	ko00540	Lipopolysaccharide biosynthesis
gene2087	3.5e-106	200/200(100.00)	pha:PSHAa2016	K03470	rnhB	ribonuclease HII	ko03030	DNA replication
gene2088	0	860/861(99.88)	pha:PSHAa2015	K02337	DPO3A1, dnaE	DNA polymerase III subunit alpha	ko00230|ko00240|ko03440|ko03030|ko03430	Purine metabolism|Pyrimidine metabolism|Homologous recombination|DNA replication|Mismatch repair
gene2089	4.9e-51	102/104(98.08)	pha:PSHAa2015	K02337	DPO3A1, dnaE	DNA polymerase III subunit alpha	ko00230|ko00240|ko03440|ko03030|ko03430	Purine metabolism|Pyrimidine metabolism|Homologous recombination|DNA replication|Mismatch repair
gene2090	1.3e-60	119/119(100.00)	pha:PSHAa2015	K02337	DPO3A1, dnaE	DNA polymerase III subunit alpha	ko00230|ko00240|ko03440|ko03030|ko03430	Purine metabolism|Pyrimidine metabolism|Homologous recombination|DNA replication|Mismatch repair
gene2091	6.6e-76	147/147(100.00)	ptn:PTRA_a2474	K01962	accA	acetyl-CoA carboxylase carboxyl transferase subunit alpha	ko01200|ko00061|ko00620|ko00253|ko00720|ko00640|ko01212	Carbon metabolism|Fatty acid biosynthesis|Pyruvate metabolism|Tetracycline biosynthesis|Carbon fixation pathways in prokaryotes|Propanoate metabolism|Fatty acid metabolism
gene2092	1.5e-77	151/151(100.00)	pha:PSHAa2014	K01962	accA	acetyl-CoA carboxylase carboxyl transferase subunit alpha	ko01200|ko00061|ko00620|ko00253|ko00720|ko00640|ko01212	Carbon metabolism|Fatty acid biosynthesis|Pyruvate metabolism|Tetracycline biosynthesis|Carbon fixation pathways in prokaryotes|Propanoate metabolism|Fatty acid metabolism
gene2093	1.7e-265	467/467(100.00)	pha:PSHAa2013	K04075	tilS, mesJ	tRNA(Ile)-lysidine synthase	--	--
gene2096	0	656/657(99.85)	pha:PSHAa2010	K03455	TC.KEF	monovalent cation:H+ antiporter-2, CPA2 family	--	--
gene2097	1.2e-55	109/109(100.00)	ptn:PTRA_a2468	K07001	K07001	NTE family protein	--	--
gene2098	1.3e-127	233/237(98.31)	ptn:PTRA_a2468	K07001	K07001	NTE family protein	--	--
gene2100	1.1e-181	335/335(100.00)	pha:PSHAa2002	K18118	aarC, cat1	succinyl-CoA:acetate CoA-transferase	ko00020|ko00650|ko00620|ko01200	Citrate cycle (TCA cycle)|Butanoate metabolism|Pyruvate metabolism|Carbon metabolism
gene2101	4.5e-88	159/159(100.00)	ptn:PTRA_a2445	K18118	aarC, cat1	succinyl-CoA:acetate CoA-transferase	ko00020|ko00650|ko00620|ko01200	Citrate cycle (TCA cycle)|Butanoate metabolism|Pyruvate metabolism|Carbon metabolism
gene2102	7.4e-65	129/130(99.23)	pha:PSHAa2001	K07112	K07112	uncharacterized protein	--	--
gene2103	6.4e-67	137/137(100.00)	pha:PSHAa2000	K07112	K07112	uncharacterized protein	--	--
gene2104	3.3e-239	415/419(99.05)	pha:PSHAa1999	K06076	fadL	long-chain fatty acid transport protein	--	--
gene2107	0	720/730(98.63)	pha:PSHAa1996	K02342	DPO3E, dnaQ	DNA polymerase III subunit epsilon	ko00230|ko00240|ko03440|ko03030|ko03430	Purine metabolism|Pyrimidine metabolism|Homologous recombination|DNA replication|Mismatch repair
gene2110	1.6e-101	195/197(98.98)	pha:PSHAa1993	K04067	priC	primosomal replication protein N''	ko03440	Homologous recombination
gene2111	2.4e-139	258/258(100.00)	ptn:PTRA_a2421	K07090	K07090	uncharacterized protein	--	--
gene2112	0	537/540(99.44)	ptn:PTRA_a2420	K03722	dinG	ATP-dependent DNA helicase DinG	--	--
gene2113	4.8e-52	109/109(100.00)	pha:PSHAa1991	K03722	dinG	ATP-dependent DNA helicase DinG	--	--
gene2114	0	772/781(98.85)	pha:PSHAa1990	K02336	DPO2, polB	DNA polymerase II	--	--
gene2115	0	874/880(99.32)	ptn:PTRA_a2418	K02014	TC.FEV.OM	iron complex outermembrane recepter protein	--	--
gene2118	0	577/583(98.97)	ptn:PTRA_a2414	K19789	radD	DNA repair protein RadD	--	--
gene2120	0	589/589(100.00)	pha:PSHAa1983	K07278	tamA	translocation and assembly module TamA	--	--
gene2121	0	1198/1225(97.80)	pha:PSHAa1982	K09800	tamB	translocation and assembly module TamB	--	--
gene2122	1.2e-161	293/302(97.02)	pha:PSHAa1981	K01802	E5.2.1.8	peptidylprolyl isomerase	--	--
gene2123	1e-156	280/281(99.64)	pha:PSHAa1980	K06879	queF	7-cyano-7-deazaguanine reductase	ko00790	Folate biosynthesis
gene2124	3.9e-57	107/108(99.07)	pha:PSHAa1979	K15723	syd	SecY interacting protein Syd	--	--
gene2132	6e-34	70/71(98.59)	pha:PSHAa1970	K06175	truC	tRNA pseudouridine65 synthase	--	--
gene2133	2.2e-93	165/169(97.63)	pha:PSHAa1970	K06175	truC	tRNA pseudouridine65 synthase	--	--
gene2136	5.9e-299	521/521(100.00)	pha:PSHAa1967	K08307	mltD, dniR	membrane-bound lytic murein transglycosylase D	--	--
gene2137	7.3e-149	254/257(98.83)	pha:PSHAa1966	K01069	E3.1.2.6, gloB	hydroxyacylglutathione hydrolase	ko00620	Pyruvate metabolism
gene2139	3.3e-88	153/154(99.35)	pha:PSHAa1964	K03469	rnhA, RNASEH1	ribonuclease HI	ko03030	DNA replication
gene2140	4.2e-135	237/237(100.00)	ptn:PTRA_a2388	K02342	DPO3E, dnaQ	DNA polymerase III subunit epsilon	ko00230|ko00240|ko03440|ko03030|ko03430	Purine metabolism|Pyrimidine metabolism|Homologous recombination|DNA replication|Mismatch repair
gene2145	0	818/819(99.88)	pha:PSHAa1952	K06445	fadE	acyl-CoA dehydrogenase	ko01212|ko00071	Fatty acid metabolism|Fatty acid degradation
gene2150	8.1e-117	215/215(100.00)	ptn:PTRA_a2381	K11175	purN	phosphoribosylglycinamide formyltransferase 1	ko00230|ko00670	Purine metabolism|One carbon pool by folate
gene2151	1.8e-203	349/350(99.71)	pha:PSHAa1947	K01933	purM	phosphoribosylformylglycinamidine cyclo-ligase	ko00230	Purine metabolism
gene2152	3.5e-193	321/322(99.69)	pha:PSHAa1946	K15257	cmoB	tRNA (mo5U34)-methyltransferase	--	--
gene2153	1.4e-133	240/241(99.59)	pha:PSHAa1945	K15256	cmoA	tRNA (cmo5U34)-methyltransferase	--	--
gene2155	3.7e-243	417/418(99.76)	pha:PSHAa1943	K01939	purA, ADSS	adenylosuccinate synthase	ko00230|ko00250	Purine metabolism|Alanine, aspartate and glutamate metabolism
gene2159	1.4e-92	166/166(100.00)	pha:PSHAa1940	K07043	K07043	uncharacterized protein	--	--
gene2161	0	592/592(100.00)	pha:PSHAa1938	K01876	DARS, aspS	aspartyl-tRNA synthetase	ko00970	Aminoacyl-tRNA biosynthesis
gene2165	2.9e-33	73/86(84.88)	ptn:PTRA_a2367	K06889	K06889	uncharacterized protein	--	--
gene2166	1.3e-123	229/230(99.57)	pha:PSHAa1933	K07397	yhfA	putative redox protein	--	--
gene2169	1.6e-242	466/466(100.00)	pha:PSHAa1930	K11927	rhlE	ATP-dependent RNA helicase RhlE	ko03018	RNA degradation
gene2173	1.1e-180	305/307(99.35)	pha:PSHAa1926	K03426	E3.6.1.22, NUDT12, nudC	NAD+ diphosphatase	ko00760|ko04146	Nicotinate and nicotinamide metabolism|Peroxisome
gene2174	1.1e-228	391/393(99.49)	pha:PSHAa1925	K01760	metC	cystathionine beta-lyase	ko01230|ko00270|ko00450	Biosynthesis of amino acids|Cysteine and methionine metabolism|Selenocompound metabolism
gene2185	3.6e-177	322/322(100.00)	pha:PSHAa1918	K01738	cysK	cysteine synthase A	ko01200|ko01230|ko00270|ko00920	Carbon metabolism|Biosynthesis of amino acids|Cysteine and methionine metabolism|Sulfur metabolism
gene2188	1.6e-117	215/216(99.54)	ptn:PTRA_a2349	K07689	uvrY	two-component system, NarL family, invasion response regulator UvrY	ko02020	Two-component system
gene2189	0	581/607(95.72)	pbw:D172_006365	K03703	uvrC	excinuclease ABC subunit C	ko03420	Nucleotide excision repair
gene2190	1.6e-94	181/181(100.00)	pha:PSHAa1914	K00995	pgsA, PGS1	CDP-diacylglycerol---glycerol-3-phosphate 3-phosphatidyltransferase	ko00564	Glycerophospholipid metabolism
gene2191	8.7e-257	472/472(100.00)	pha:PSHAa1913	K03310	TC.AGCS	alanine or glycine:cation symporter, AGCS family	--	--
gene2192	3.9e-128	233/236(98.73)	pha:PSHAa1906	K09938	K09938	uncharacterized protein	--	--
gene2193	1.4e-56	112/113(99.12)	pha:PSHAa1906	K09938	K09938	uncharacterized protein	--	--
gene2194	3e-125	230/230(100.00)	ptn:PTRA_a2344	K10763	hda	DnaA-homolog protein	--	--
gene2195	1.8e-184	324/326(99.39)	ptn:PTRA_a2343	K01889	FARSA, pheS	phenylalanyl-tRNA synthetase alpha chain	ko00970	Aminoacyl-tRNA biosynthesis
gene2196	0	787/795(98.99)	ptn:PTRA_a2341	K01890	FARSB, pheT	phenylalanyl-tRNA synthetase beta chain	ko00970	Aminoacyl-tRNA biosynthesis
gene2197	4.1e-47	98/99(98.99)	pha:PSHAa1902	K04764	ihfA, himA	integration host factor subunit alpha	--	--
gene2200	2.3e-273	480/480(100.00)	pha:PSHAa1900	K00134	GAPDH, gapA	glyceraldehyde 3-phosphate dehydrogenase	ko00710|ko04066|ko01200|ko01230|ko00010	Carbon fixation in photosynthetic organisms|HIF-1 signaling pathway|Carbon metabolism|Biosynthesis of amino acids|Glycolysis / Gluconeogenesis
gene2203	4.6e-307	550/551(99.82)	pha:PSHAa1898	K03310	TC.AGCS	alanine or glycine:cation symporter, AGCS family	--	--
gene2204	2.7e-45	93/93(100.00)	ptn:PTRA_a2333	K09916	K09916	uncharacterized protein	--	--
gene2212	8.3e-129	246/249(98.80)	pha:PSHAa1890	K03658	helD	DNA helicase IV	--	--
gene2213	1.1e-132	275/276(99.64)	pha:PSHAa1890	K03658	helD	DNA helicase IV	--	--
gene2214	4.7e-31	71/72(98.61)	pha:PSHAa1890	K03658	helD	DNA helicase IV	--	--
gene2231	1.7e-111	207/207(100.00)	pha:PSHAa1880	K10804	tesA	acyl-CoA thioesterase I	ko01040	Biosynthesis of unsaturated fatty acids
gene2232	2.3e-125	237/237(100.00)	pha:PSHAa1879	K02003	ABC.CD.A	putative ABC transport system ATP-binding protein	--	--
gene2233	5.3e-140	266/267(99.63)	pha:PSHAa1878	K02004	ABC.CD.P	putative ABC transport system permease protein	--	--
gene2234	3.1e-298	545/546(99.82)	pha:PSHAa1878	K02004	ABC.CD.P	putative ABC transport system permease protein	--	--
gene2235	5.6e-92	173/174(99.43)	pha:PSHAa1877	K01159	ruvC	crossover junction endodeoxyribonuclease RuvC	ko03440	Homologous recombination
gene2236	7.7e-109	205/205(100.00)	pha:PSHAa1876	K03550	ruvA	holliday junction DNA helicase RuvA	ko03440	Homologous recombination
gene2237	2.8e-70	137/137(100.00)	pha:PSHAa1875	K03551	ruvB	holliday junction DNA helicase RuvB	ko03440	Homologous recombination
gene2238	1.1e-107	198/198(100.00)	pha:PSHAa1875	K03551	ruvB	holliday junction DNA helicase RuvB	ko03440	Homologous recombination
gene2239	3.9e-117	231/234(98.72)	ptn:PTRA_a2310	K03562	tolQ	biopolymer transport protein TolQ	--	--
gene2240	1.8e-72	143/143(100.00)	ptn:PTRA_a2309	K03560	tolR	biopolymer transport protein TolR	--	--
gene2241	2.3e-61	301/301(100.00)	pha:PSHAa1872	K03646	tolA	colicin import membrane protein	--	--
gene2242	3.9e-161	288/288(100.00)	pha:PSHAa1871	K03641	tolB	TolB protein	--	--
gene2243	8.7e-26	58/97(59.79)	asr:WL1483_2140	K03641	tolB	TolB protein	--	--
gene2244	6.4e-82	164/164(100.00)	ptn:PTRA_a2306	K03640	pal	peptidoglycan-associated lipoprotein	--	--
gene2248	6.5e-201	346/346(100.00)	ptn:PTRA_a2304	K03517	nadA	quinolinate synthase	ko00760	Nicotinate and nicotinamide metabolism
gene2249	2.9e-158	321/324(99.07)	pha:PSHAa1865	K19713	tsdA	thiosulfate dehydrogenase	--	--
gene2252	0	788/790(99.75)	pha:PSHAa1862	K02014	TC.FEV.OM	iron complex outermembrane recepter protein	--	--
gene2254	6.7e-181	305/306(99.67)	pha:PSHAa1860	K01113	phoD	alkaline phosphatase D	ko02020|ko00627|ko00790	Two-component system|Aminobenzoate degradation|Folate biosynthesis
gene2255	1.6e-117	205/207(99.03)	pha:PSHAa1859	K03583	recC	exodeoxyribonuclease V gamma subunit	ko03440	Homologous recombination
gene2256	0	889/901(98.67)	pha:PSHAa1859	K03583	recC	exodeoxyribonuclease V gamma subunit	ko03440	Homologous recombination
gene2257	0	1175/1218(96.47)	ptn:PTRA_a2295	K03582	recB	exodeoxyribonuclease V beta subunit	ko03440	Homologous recombination
gene2258	3.4e-08	31/45(68.89)	pha:PSHAa1857	K03581	recD	exodeoxyribonuclease V alpha subunit	ko03440	Homologous recombination
gene2259	5.2e-41	84/88(95.45)	pha:PSHAa1857	K03581	recD	exodeoxyribonuclease V alpha subunit	ko03440	Homologous recombination
gene2260	2.5e-273	487/502(97.01)	pha:PSHAa1857	K03581	recD	exodeoxyribonuclease V alpha subunit	ko03440	Homologous recombination
gene2261	4.3e-172	299/304(98.36)	pha:PSHAa1852	K14058	ttcA	tRNA 2-thiocytidine biosynthesis protein TtcA	--	--
gene2262	5.5e-175	308/308(100.00)	pha:PSHAa1851	K14055	uspE	universal stress protein E	--	--
gene2263	2e-132	244/245(99.59)	ptn:PTRA_a2286	K01420	fnr	CRP/FNR family transcriptional regulator, anaerobic regulatory protein	--	--
gene2264	1.4e-119	223/223(100.00)	pha:PSHAa1849	K09792	K09792	uncharacterized protein	--	--
gene2266	0	789/791(99.75)	pha:PSHAa1847	K01533	copB	Cu2+-exporting ATPase	--	--
gene2267	5.2e-92	163/163(100.00)	pha:PSHAa1846	K09926	K09926	uncharacterized protein	--	--
gene2268	3e-198	344/344(100.00)	pha:PSHAa1845	K00406	ccoP	cytochrome c oxidase cbb3-type subunit III	ko00190|ko02020	Oxidative phosphorylation|Two-component system
gene2269	7.9e-25	61/61(100.00)	ptn:PTRA_a2280	K00407	ccoQ	cytochrome c oxidase cbb3-type subunit IV	ko00190|ko02020	Oxidative phosphorylation|Two-component system
gene2270	3.3e-129	224/224(100.00)	pha:PSHAa1843	K00405	ccoO	cytochrome c oxidase cbb3-type subunit II	ko00190|ko02020	Oxidative phosphorylation|Two-component system
gene2271	4.2e-275	475/477(99.58)	ptn:PTRA_a2278	K00404	ccoN	cytochrome c oxidase cbb3-type subunit I	ko00190|ko02020	Oxidative phosphorylation|Two-component system
gene2279	0	1157/1157(100.00)	pha:PSHAa1836	K03723	mfd	transcription-repair coupling factor (superfamily II helicase)	ko03420	Nucleotide excision repair
gene2280	8.7e-170	297/297(100.00)	pha:PSHAa1835	K12251	aguB	N-carbamoylputrescine amidase	ko00330	Arginine and proline metabolism
gene2283	8.5e-134	249/253(98.42)	ptn:PTRA_a2267	K01560	E3.8.1.2	2-haloacid dehalogenase	ko00625|ko00361	Chloroalkane and chloroalkene degradation|Chlorocyclohexane and chlorobenzene degradation
gene2284	1.9e-54	116/131(88.55)	pha:PSHAa0581	K07491	K07491	putative transposase	--	--
gene2285	6.3e-211	374/408(91.67)	shp:Sput200_2628	K07496	K07496	putative transposase	--	--
gene2293	3.7e-87	155/155(100.00)	ptn:PTRA_a2254	K00906	aceK	isocitrate dehydrogenase kinase/phosphatase	--	--
gene2294	2.6e-241	409/410(99.76)	pha:PSHAa1821	K00906	aceK	isocitrate dehydrogenase kinase/phosphatase	--	--
gene2296	5.3e-107	198/198(100.00)	pha:PSHAa1819	K07014	K07014	uncharacterized protein	--	--
gene2297	8.9e-154	282/291(96.91)	pha:PSHAa1819	K07014	K07014	uncharacterized protein	--	--
gene2298	6.4e-31	70/70(100.00)	pha:PSHAa1818	K09904	K09904	uncharacterized protein	--	--
gene2299	1.1e-158	279/280(99.64)	pha:PSHAa1817	K06899	ndpA	nucleoid-associated protein	--	--
gene2300	1e-23	55/55(100.00)	pha:PSHAa1817	K06899	ndpA	nucleoid-associated protein	--	--
gene2301	2.6e-28	68/68(100.00)	pha:PSHAa1816	K08300	rne	ribonuclease E	ko03018	RNA degradation
gene2302	0	575/575(100.00)	ptn:PTRA_a2249	K08300	rne	ribonuclease E	ko03018	RNA degradation
gene2303	1.8e-181	319/319(100.00)	pha:PSHAa1815	K06179	rluC	23S rRNA pseudouridine955/2504/2580 synthase	--	--
gene2304	7e-116	219/221(99.10)	pha:PSHAa1814	K01091	gph	phosphoglycolate phosphatase	ko00630	Glyoxylate and dicarboxylate metabolism
gene2306	2e-94	174/174(100.00)	ptn:PTRA_a2242	K07040	K07040	uncharacterized protein	--	--
gene2307	2.3e-23	56/56(100.00)	ptn:PTRA_a2241	K02911	RP-L32, MRPL32, rpmF	large subunit ribosomal protein L32	ko03010	Ribosome
gene2308	5e-193	345/345(100.00)	pha:PSHAa1810	K03621	plsX	glycerol-3-phosphate acyltransferase PlsX	ko00564|ko00561	Glycerophospholipid metabolism|Glycerolipid metabolism
gene2309	2.3e-165	308/308(100.00)	pha:PSHAa1809	K00645	fabD	[acyl-carrier-protein] S-malonyltransferase	ko00061|ko01212	Fatty acid biosynthesis|Fatty acid metabolism
gene2310	1.5e-127	247/248(99.60)	pha:PSHAa1808	K00059	fabG	3-oxoacyl-[acyl-carrier protein] reductase	ko00061|ko01040|ko01212|ko00780	Fatty acid biosynthesis|Biosynthesis of unsaturated fatty acids|Fatty acid metabolism|Biotin metabolism
gene2311	1.7e-32	78/78(100.00)	ptn:PTRA_a2237	K02078	acpP	acyl carrier protein	--	--
gene2312	1e-232	411/412(99.76)	pha:PSHAa1806	K09458	fabF	3-oxoacyl-[acyl-carrier-protein] synthase II	ko00061|ko01212|ko00780	Fatty acid biosynthesis|Fatty acid metabolism|Biotin metabolism
gene2313	6.4e-151	273/274(99.64)	pha:PSHAa1805	K02619	pabC	4-amino-4-deoxychorismate lyase	ko00790	Folate biosynthesis
gene2314	1.1e-181	323/327(98.78)	pha:PSHAa1804	K07082	K07082	UPF0755 protein	--	--
gene2315	1.3e-111	208/208(100.00)	pha:PSHAa1803	K00943	tmk, DTYMK	dTMP kinase	ko00240	Pyrimidine metabolism
gene2316	1.3e-165	302/304(99.34)	pha:PSHAa1802	K02341	DPO3D2, holB	DNA polymerase III subunit delta'	ko00230|ko00240|ko03440|ko03030|ko03430	Purine metabolism|Pyrimidine metabolism|Homologous recombination|DNA replication|Mismatch repair
gene2317	8.1e-57	108/108(100.00)	ptn:PTRA_a2231	K02676	pilZ	type IV pilus assembly protein PilZ	--	--
gene2318	1.1e-147	259/259(100.00)	pha:PSHAa1800	K03424	tatD	TatD DNase family protein	--	--
gene2327	4.3e-153	275/298(92.28)	pia:PI2015_1227	K00963	UGP2, galU, galF	UTP--glucose-1-phosphate uridylyltransferase	ko00040|ko00520|ko00500|ko00052	Pentose and glucuronate interconversions|Amino sugar and nucleotide sugar metabolism|Starch and sucrose metabolism|Galactose metabolism
gene2328	9.2e-209	369/376(98.14)	pia:PI2015_1228	K01791	wecB	UDP-N-acetylglucosamine 2-epimerase (non-hydrolysing)	ko00520	Amino sugar and nucleotide sugar metabolism
gene2329	1.4e-218	386/416(92.79)	pia:PI2015_1229	K02472	wecC	UDP-N-acetyl-D-mannosaminuronic acid dehydrogenase	ko00520	Amino sugar and nucleotide sugar metabolism
gene2335	6e-28	67/99(67.68)	pia:PI2015_1236	K01912	paaK	phenylacetate-CoA ligase	ko00360	Phenylalanine metabolism
gene2336	9.4e-146	246/315(78.10)	pia:PI2015_1236	K01912	paaK	phenylacetate-CoA ligase	ko00360	Phenylalanine metabolism
gene2344	7.3e-130	233/246(94.72)	pia:PI2015_1239	K05946	E2.4.1.187, tagA	N-acetylglucosaminyldiphosphoundecaprenol N-acetyl-beta-D-mannosaminyltransferase	--	--
gene2351	1.5e-224	390/467(83.51)	ptn:PTRA_a2215	K03606	wcaJ	putative colanic acid biosysnthesis UDP-glucose lipid carrier transferase	--	--
gene2355	2.3e-64	120/137(87.59)	pia:PI2015_1244	K01991	ABC-2.OM, wza	polysaccharide biosynthesis/export protein	--	--
gene2357	4.5e-81	150/175(85.71)	pha:PSHAa1779	K01104	E3.1.3.48	protein-tyrosine phosphatase	--	--
gene2358	4.3e-25	58/71(81.69)	pha:PSHAa1779	K01104	E3.1.3.48	protein-tyrosine phosphatase	--	--
gene2360	6.5e-287	484/495(97.78)	pha:PSHAa1777	K11392	rsmF	16S rRNA (cytosine1407-C5)-methyltransferase	--	--
gene2362	7.9e-160	290/290(100.00)	ptn:PTRA_a2206	K03417	prpB	methylisocitrate lyase	ko00640	Propanoate metabolism
gene2363	3.1e-217	373/374(99.73)	pha:PSHAa1774	K01659	prpC	2-methylcitrate synthase	ko00640	Propanoate metabolism
gene2364	1.2e-91	164/164(100.00)	ptn:PTRA_a2204	K20455	acnD	2-methylcitrate dehydratase (2-methyl-trans-aconitate forming)	ko00640	Propanoate metabolism
gene2365	0	692/694(99.71)	pha:PSHAa1773	K20455	acnD	2-methylcitrate dehydratase (2-methyl-trans-aconitate forming)	ko00640	Propanoate metabolism
gene2366	3e-215	388/388(100.00)	pha:PSHAa1772	K09788	prpF	2-methylaconitate isomerase	ko00640	Propanoate metabolism
gene2367	4.6e-183	334/338(98.82)	pha:PSHAa1771	K02529	lacI, galR	LacI family transcriptional regulator	--	--
gene2368	2.1e-207	344/347(99.14)	pha:PSHAa1770	K00965	galT, GALT	UDPglucose--hexose-1-phosphate uridylyltransferase	ko00520|ko00052	Amino sugar and nucleotide sugar metabolism|Galactose metabolism
gene2369	3.1e-212	374/381(98.16)	pha:PSHAa1769	K00849	galK	galactokinase	ko00520|ko00052	Amino sugar and nucleotide sugar metabolism|Galactose metabolism
gene2371	1.3e-274	504/506(99.60)	pha:PSHAa1768	K03307	TC.SSS	solute:Na+ symporter, SSS family	--	--
gene2372	5.2e-184	316/324(97.53)	ptn:PTRA_a2196	K01785	galM, GALM	aldose 1-epimerase	ko00052|ko00010	Galactose metabolism|Glycolysis / Gluconeogenesis
gene2374	6.1e-285	492/495(99.39)	pha:PSHAa1765	K01720	prpD	2-methylcitrate dehydratase	ko00640	Propanoate metabolism
gene2377	2.7e-95	192/194(98.97)	pha:PSHAa1763	K03192	ureJ	urease accessory protein	--	--
gene2378	1.4e-118	211/212(99.53)	pha:PSHAa1762	K03189	ureG	urease accessory protein	--	--
gene2379	2e-132	234/235(99.57)	pha:PSHAa1761	K03188	ureF	urease accessory protein	--	--
gene2380	2.8e-80	145/146(99.32)	ptn:PTRA_a2189	K03187	ureE	urease accessory protein	--	--
gene2381	0	566/567(99.82)	pha:PSHAa1759	K01428	ureC	urease subunit alpha	ko00230|ko00220|ko00791	Purine metabolism|Arginine biosynthesis|Atrazine degradation
gene2382	7.4e-58	110/110(100.00)	ptn:PTRA_a2187	K01429	ureB	urease subunit beta	ko00230|ko00220|ko00791	Purine metabolism|Arginine biosynthesis|Atrazine degradation
gene2383	1.2e-46	99/100(99.00)	pha:PSHAa1757	K01430	ureA	urease subunit gamma	ko00230|ko00220|ko00791	Purine metabolism|Arginine biosynthesis|Atrazine degradation
gene2384	1.3e-150	250/255(98.04)	pha:PSHAa1756	K03190	ureD, ureH	urease accessory protein	--	--
gene2385	3.1e-18	44/44(100.00)	pha:PSHAa1755	K06911	K06911	uncharacterized protein	--	--
gene2387	4.5e-129	230/231(99.57)	pha:PSHAa1753	K06911	K06911	uncharacterized protein	--	--
gene2388	2.8e-118	242/243(99.59)	pha:PSHAa1752	K07090	K07090	uncharacterized protein	--	--
gene2389	8.3e-111	201/202(99.50)	pha:PSHAa1751	K07078	K07078	uncharacterized protein	--	--
gene2392	6.3e-34	69/70(98.57)	pha:PSHAa1737	K03781	katE, CAT, catB, srpA	catalase	ko04011|ko00380|ko00630|ko04146|ko01200|ko04068	MAPK signaling pathway - yeast|Tryptophan metabolism|Glyoxylate and dicarboxylate metabolism|Peroxisome|Carbon metabolism|FoxO signaling pathway
gene2393	8.3e-238	396/410(96.59)	pha:PSHAa1737	K03781	katE, CAT, catB, srpA	catalase	ko04011|ko00380|ko00630|ko04146|ko01200|ko04068	MAPK signaling pathway - yeast|Tryptophan metabolism|Glyoxylate and dicarboxylate metabolism|Peroxisome|Carbon metabolism|FoxO signaling pathway
gene2396	5.9e-69	144/327(44.04)	shn:Shewana3_2026	K01153	hsdR	type I restriction enzyme, R subunit	--	--
gene2397	1e-93	170/228(74.56)	ahd:AI20_17270	K01153	hsdR	type I restriction enzyme, R subunit	--	--
gene2398	8.3e-131	247/507(48.72)	ypr:BZ20_1565	K01153	hsdR	type I restriction enzyme, R subunit	--	--
gene2400	2.6e-201	354/526(67.30)	shn:Shewana3_2027	K03427	hsdM	type I restriction enzyme M protein	--	--
gene2401	3e-73	143/185(77.30)	mmw:Mmwyl1_3199	K01154	hsdS	type I restriction enzyme, S subunit	--	--
gene2402	5.6e-51	107/207(51.69)	mac:MA_2415	K01154	hsdS	type I restriction enzyme, S subunit	--	--
gene2417	8.1e-244	451/451(100.00)	pha:PSHAa1735	K03327	TC.MATE, SLC47A, norM, mdtK, dinF	multidrug resistance protein, MATE family	--	--
gene2418	5.8e-112	207/208(99.52)	pha:PSHAa1734	K00793	ribE, RIB5	riboflavin synthase	ko00740	Riboflavin metabolism
gene2425	0	740/740(100.00)	ptn:PTRA_a2136	K00031	IDH1, IDH2, icd	isocitrate dehydrogenase	ko01200|ko04146|ko00020|ko00720|ko01210|ko01230|ko00480	Carbon metabolism|Peroxisome|Citrate cycle (TCA cycle)|Carbon fixation pathways in prokaryotes|2-Oxocarboxylic acid metabolism|Biosynthesis of amino acids|Glutathione metabolism
gene2426	3.6e-37	72/72(100.00)	ptn:PTRA_a2135	K03704	cspA	cold shock protein (beta-ribbon, CspA family)	--	--
gene2427	4.8e-51	102/103(99.03)	pha:PSHAa1725	K06891	clpS	ATP-dependent Clp protease adaptor protein ClpS	--	--
gene2428	4.2e-48	101/101(100.00)	pha:PSHAa1724	K03694	clpA	ATP-dependent Clp protease ATP-binding subunit ClpA	--	--
gene2429	0	645/646(99.85)	pha:PSHAa1724	K03694	clpA	ATP-dependent Clp protease ATP-binding subunit ClpA	--	--
gene2430	2.4e-33	72/72(100.00)	ptn:PTRA_a2132	K02518	infA	translation initiation factor IF-1	--	--
gene2431	1.2e-35	73/73(100.00)	pha:PSHAa1722	K00685	ATE1, ate1	arginyl-tRNA---protein transferase	--	--
gene2432	1e-68	128/136(94.12)	ptn:PTRA_a2131	K00685	ATE1, ate1	arginyl-tRNA---protein transferase	--	--
gene2433	2.8e-142	238/238(100.00)	ptn:PTRA_a2130	K00684	aat	leucyl/phenylalanyl-tRNA---protein transferase	--	--
gene2434	1.5e-180	316/316(100.00)	ptn:PTRA_a2129	K00384	trxB	thioredoxin reductase (NADPH)	ko00240|ko00450	Pyrimidine metabolism|Selenocompound metabolism
gene2435	3.8e-154	278/280(99.29)	pha:PSHAa1719	K00998	pssA	CDP-diacylglycerol---serine O-phosphatidyltransferase	ko00260|ko00564	Glycine, serine and threonine metabolism|Glycerophospholipid metabolism
gene2436	2.2e-72	132/132(100.00)	pha:PSHAa1719	K00998	pssA	CDP-diacylglycerol---serine O-phosphatidyltransferase	ko00260|ko00564	Glycine, serine and threonine metabolism|Glycerophospholipid metabolism
gene2437	4.8e-148	279/280(99.64)	pha:PSHAa1718	K00259	ald	alanine dehydrogenase	ko00250|ko00430	Alanine, aspartate and glutamate metabolism|Taurine and hypotaurine metabolism
gene2438	1.3e-82	159/159(100.00)	pha:PSHAa1717	K03719	lrp	Lrp/AsnC family transcriptional regulator, leucine-responsive regulatory protein	--	--
gene2439	0	810/828(97.83)	pha:PSHAa1716	K03466	ftsK, spoIIIE	DNA segregation ATPase FtsK/SpoIIIE, S-DNA-T family	--	--
gene2440	1.6e-109	206/208(99.04)	pha:PSHAa1715	K03634	lolA	outer membrane lipoprotein carrier protein	--	--
gene2441	4.5e-255	443/447(99.11)	ptn:PTRA_a2123	K07478	ycaJ	putative ATPase	--	--
gene2442	3.2e-57	118/126(93.65)	pbw:D172_007925	K06199	crcB	fluoride exporter	--	--
gene2443	1.9e-245	434/434(100.00)	ptn:PTRA_a2121	K01875	SARS, serS	seryl-tRNA synthetase	ko00970	Aminoacyl-tRNA biosynthesis
gene2453	3.4e-244	419/420(99.76)	pha:PSHAa1703	K00835	avtA	valine--pyruvate aminotransferase	ko00290	Valine, leucine and isoleucine biosynthesis
gene2457	4.6e-279	458/458(100.00)	pha:PSHAa1699	K18277	tmm	trimethylamine monooxygenase	ko00680	Methane metabolism
gene2458	1.1e-270	500/501(99.80)	ptn:PTRA_a2100	K18893	vcaM	ATP-binding cassette, subfamily B, multidrug efflux pump	ko02010	ABC transporters
gene2463	1.3e-63	124/125(99.20)	pha:PSHAa1693	K18850	ycfD	50S ribosomal protein L16 3-hydroxylase	--	--
gene2464	2.8e-142	242/242(100.00)	pha:PSHAa1693	K18850	ycfD	50S ribosomal protein L16 3-hydroxylase	--	--
gene2465	6e-263	456/456(100.00)	pha:PSHAa1692	K01756	purB, ADSL	adenylosuccinate lyase	ko00230|ko00250	Purine metabolism|Alanine, aspartate and glutamate metabolism
gene2466	6e-106	200/200(100.00)	pha:PSHAa1691	K07153	hflD	high frequency lysogenization protein	--	--
gene2467	1.5e-219	366/366(100.00)	pha:PSHAa1690	K00566	mnmA, trmU, TRMU	tRNA-uridine 2-sulfurtransferase	ko04122	Sulfur relay system
gene2469	8.5e-125	227/227(100.00)	pha:PSHAa1688	K06181	rluE	23S rRNA pseudouridine2457 synthase	--	--
gene2470	1.8e-56	109/109(100.00)	pha:PSHAa1687	K11179	tusE, dsrC	tRNA 2-thiouridine synthesizing protein E	ko04122	Sulfur relay system
gene2471	9.7e-46	96/96(100.00)	pha:PSHAa1686	K07237	tusB, dsrH	tRNA 2-thiouridine synthesizing protein B	ko04122	Sulfur relay system
gene2472	1.1e-59	117/118(99.15)	ptn:PTRA_a2086	K07236	tusC, dsrF	tRNA 2-thiouridine synthesizing protein C	ko04122	Sulfur relay system
gene2473	1.5e-62	116/117(99.15)	pha:PSHAa1684	K07235	tusD, dsrE	tRNA 2-thiouridine synthesizing protein D	ko04122	Sulfur relay system
gene2474	4.4e-34	85/85(100.00)	ptn:PTRA_a2084	K19416	yccA	modulator of FtsH protease	--	--
gene2475	6.2e-25	65/68(95.59)	pha:PSHAa1683	K19416	yccA	modulator of FtsH protease	--	--
gene2479	6.1e-101	199/212(93.87)	ptn:PTRA_a2079	K03607	proQ	ProP effector	--	--
gene2480	0	674/674(100.00)	pha:PSHAa1678	K03797	E3.4.21.102, prc, ctpA	carboxyl-terminal processing protease	--	--
gene2481	6.1e-269	493/494(99.80)	pha:PSHAa1677	K03315	nhaC	Na+:H+ antiporter, NhaC family	--	--
gene2482	0	571/574(99.48)	pha:PSHAa1676	K01256	pepN	aminopeptidase N	ko00480	Glutathione metabolism
gene2483	1.6e-140	258/259(99.61)	pha:PSHAa1676	K01256	pepN	aminopeptidase N	ko00480	Glutathione metabolism
gene2490	1.4e-193	354/354(100.00)	pha:PSHAa1671	K07003	K07003	uncharacterized protein	--	--
gene2491	1e-108	206/207(99.52)	pha:PSHAa1671	K07003	K07003	uncharacterized protein	--	--
gene2492	1e-50	117/130(90.00)	ptn:PTRA_a2070	K07003	K07003	uncharacterized protein	--	--
gene2493	6e-53	108/108(100.00)	ptn:PTRA_a2068	K15371	GDH2	glutamate dehydrogenase	ko00910|ko00250|ko00220|ko00430	Nitrogen metabolism|Alanine, aspartate and glutamate metabolism|Arginine biosynthesis|Taurine and hypotaurine metabolism
gene2494	2.2e-21	50/50(100.00)	pha:PSHAa1670	K15371	GDH2	glutamate dehydrogenase	ko00910|ko00250|ko00220|ko00430	Nitrogen metabolism|Alanine, aspartate and glutamate metabolism|Arginine biosynthesis|Taurine and hypotaurine metabolism
gene2495	0	1256/1256(100.00)	pha:PSHAa1670	K15371	GDH2	glutamate dehydrogenase	ko00910|ko00250|ko00220|ko00430	Nitrogen metabolism|Alanine, aspartate and glutamate metabolism|Arginine biosynthesis|Taurine and hypotaurine metabolism
gene2496	1e-190	336/336(100.00)	pha:PSHAa1669	K00254	DHODH, pyrD	dihydroorotate dehydrogenase	ko00240	Pyrimidine metabolism
gene2497	1.2e-95	176/176(100.00)	pha:PSHAa1668	K18657	zapC	cell division protein ZapC	--	--
gene2498	0	704/705(99.86)	pha:PSHAa1667	K12297	rlmL, rlmK	23S rRNA (guanine2445-N2)-methyltransferase / 23S rRNA (guanine2069-N7)-methyltransferase	--	--
gene2500	4.7e-21	53/53(100.00)	pha:PSHAa1665	K15738	uup	ABC transport system&#160;ATP-binding/permease protein	--	--
gene2501	3.9e-309	547/548(99.82)	pha:PSHAa1665	K15738	uup	ABC transport system&#160;ATP-binding/permease protein	--	--
gene2504	2.6e-64	123/124(99.19)	ptn:PTRA_a2061	K09928	K09928	uncharacterized protein	--	--
gene2505	0	732/741(98.79)	pha:PSHAa1662	K02238	comEC	competence protein ComEC	--	--
gene2506	1.5e-306	573/581(98.62)	pha:PSHAa1661	K11085	msbA	ATP-binding cassette, subfamily B, bacterial MsbA	ko02010	ABC transporters
gene2507	2.5e-186	324/326(99.39)	pha:PSHAa1660	K00912	lpxK	tetraacyldisaccharide 4'-kinase	ko00540	Lipopolysaccharide biosynthesis
gene2508	2.5e-29	65/65(100.00)	ptn:PTRA_a2057	K09791	K09791	uncharacterized protein	--	--
gene2509	3.1e-136	251/253(99.21)	pha:PSHAa1658	K00979	kdsB	3-deoxy-manno-octulosonate cytidylyltransferase (CMP-KDO synthetase)	ko00540	Lipopolysaccharide biosynthesis
gene2510	3.1e-127	225/226(99.56)	pha:PSHAa1657	K06177	rluA	tRNA pseudouridine32 synthase / 23S rRNA pseudouridine746 synthase	--	--
gene2512	9.6e-71	137/138(99.28)	ptn:PTRA_a2052	K02426	sufE	cysteine desulfuration protein SufE	--	--
gene2513	5.6e-236	406/408(99.51)	pha:PSHAa1654	K11717	sufS	cysteine desulfurase / selenocysteine lyase	ko00450	Selenocompound metabolism
gene2514	4.4e-230	395/395(100.00)	pha:PSHAa1653	K01647	CS, gltA	citrate synthase	ko01230|ko00020|ko00630|ko01210|ko01200	Biosynthesis of amino acids|Citrate cycle (TCA cycle)|Glyoxylate and dicarboxylate metabolism|2-Oxocarboxylic acid metabolism|Carbon metabolism
gene2515	4.1e-56	110/110(100.00)	pha:PSHAa1651	K00241	sdhC, frdC	succinate dehydrogenase / fumarate reductase, cytochrome b subunit	ko00190|ko00020|ko01200|ko00650|ko00720	Oxidative phosphorylation|Citrate cycle (TCA cycle)|Carbon metabolism|Butanoate metabolism|Carbon fixation pathways in prokaryotes
gene2516	6.2e-55	115/115(100.00)	pha:PSHAa1650	K00242	sdhD, frdD	succinate dehydrogenase / fumarate reductase, membrane anchor subunit	ko00190|ko00020|ko01200|ko00650|ko00720	Oxidative phosphorylation|Citrate cycle (TCA cycle)|Carbon metabolism|Butanoate metabolism|Carbon fixation pathways in prokaryotes
gene2517	0	589/590(99.83)	pha:PSHAa1649	K00239	sdhA, frdA	succinate dehydrogenase / fumarate reductase, flavoprotein subunit	ko01200|ko00190|ko00020|ko00650|ko00720	Carbon metabolism|Oxidative phosphorylation|Citrate cycle (TCA cycle)|Butanoate metabolism|Carbon fixation pathways in prokaryotes
gene2518	8.3e-139	238/238(100.00)	pha:PSHAa1648	K00240	sdhB, frdB	succinate dehydrogenase / fumarate reductase, iron-sulfur subunit	ko00190|ko00020|ko01200|ko00650|ko00720	Oxidative phosphorylation|Citrate cycle (TCA cycle)|Carbon metabolism|Butanoate metabolism|Carbon fixation pathways in prokaryotes
gene2519	0	939/939(100.00)	pha:PSHAa1647	K00164	OGDH, sucA	2-oxoglutarate dehydrogenase E1 component	ko00020|ko01200|ko00380|ko00310	Citrate cycle (TCA cycle)|Carbon metabolism|Tryptophan metabolism|Lysine degradation
gene2520	1.2e-238	512/512(100.00)	pha:PSHAa1646	K00658	DLST, sucB	2-oxoglutarate dehydrogenase E2 component (dihydrolipoamide succinyltransferase)	ko00020|ko01200|ko00310	Citrate cycle (TCA cycle)|Carbon metabolism|Lysine degradation
gene2521	1.2e-22	52/52(100.00)	pha:PSHAa1645	K01903	sucC	succinyl-CoA synthetase beta subunit	ko00020|ko00640|ko00660|ko01200|ko00720	Citrate cycle (TCA cycle)|Propanoate metabolism|C5-Branched dibasic acid metabolism|Carbon metabolism|Carbon fixation pathways in prokaryotes
gene2522	1.9e-144	265/265(100.00)	ptn:PTRA_a2041	K01903	sucC	succinyl-CoA synthetase beta subunit	ko00020|ko00640|ko00660|ko01200|ko00720	Citrate cycle (TCA cycle)|Propanoate metabolism|C5-Branched dibasic acid metabolism|Carbon metabolism|Carbon fixation pathways in prokaryotes
gene2523	2.9e-162	290/290(100.00)	pha:PSHAa1644	K01902	sucD	succinyl-CoA synthetase alpha subunit	ko00020|ko00640|ko00660|ko01200|ko00720	Citrate cycle (TCA cycle)|Propanoate metabolism|C5-Branched dibasic acid metabolism|Carbon metabolism|Carbon fixation pathways in prokaryotes
gene2526	0	551/552(99.82)	pha:PSHAa1642	K01886	QARS, glnS	glutaminyl-tRNA synthetase	ko00970	Aminoacyl-tRNA biosynthesis
gene2527	7.1e-80	147/147(100.00)	pha:PSHAa1641	K03711	fur	Fur family transcriptional regulator, ferric uptake regulator	--	--
gene2528	1.1e-98	175/175(100.00)	pha:PSHAa1639	K03839	fldA, nifF, isiB	flavodoxin I	--	--
gene2530	3.1e-59	113/113(100.00)	pha:PSHAa1636	K01175	ybfF	esterase	--	--
gene2531	3.5e-63	121/126(96.03)	pha:PSHAa1636	K01175	ybfF	esterase	--	--
gene2532	2.3e-36	85/85(100.00)	pha:PSHAa1635	K03645	seqA	negative modulator of initiation of replication	--	--
gene2533	4.3e-49	98/98(100.00)	pha:PSHAa1635	K03645	seqA	negative modulator of initiation of replication	--	--
gene2534	2.5e-141	245/245(100.00)	pha:PSHAa1634	K01835	pgm	phosphoglucomutase	ko00052|ko00521|ko00230|ko00520|ko00030|ko00500|ko00010	Galactose metabolism|Streptomycin biosynthesis|Purine metabolism|Amino sugar and nucleotide sugar metabolism|Pentose phosphate pathway|Starch and sucrose metabolism|Glycolysis / Gluconeogenesis
gene2535	3.7e-146	260/260(100.00)	pha:PSHAa1634	K01835	pgm	phosphoglucomutase	ko00052|ko00521|ko00230|ko00520|ko00030|ko00500|ko00010	Galactose metabolism|Streptomycin biosynthesis|Purine metabolism|Amino sugar and nucleotide sugar metabolism|Pentose phosphate pathway|Starch and sucrose metabolism|Glycolysis / Gluconeogenesis
gene2536	3.1e-198	346/351(98.58)	pha:PSHAa1633	K05526	astE	succinylglutamate desuccinylase	ko00330	Arginine and proline metabolism
gene2537	4.5e-230	404/404(100.00)	pha:PSHAa1632	K00166	BCKDHA, bkdA1	2-oxoisovalerate dehydrogenase E1 component alpha subunit	ko00640|ko00280	Propanoate metabolism|Valine, leucine and isoleucine degradation
gene2538	4.2e-186	325/325(100.00)	pha:PSHAa1631	K00167	BCKDHB, bkdA2	2-oxoisovalerate dehydrogenase E1 component beta subunit	ko00640|ko00280	Propanoate metabolism|Valine, leucine and isoleucine degradation
gene2539	8.4e-293	521/524(99.43)	pha:PSHAa1630	K09699	DBT, bkdB	2-oxoisovalerate dehydrogenase E2 component (dihydrolipoyl transacylase)	ko00640|ko00280	Propanoate metabolism|Valine, leucine and isoleucine degradation
gene2543	6.5e-145	262/262(100.00)	pha:PSHAa1626	K09697	natA	sodium transport system ATP-binding protein	ko02020|ko02010	Two-component system|ABC transporters
gene2544	3.4e-209	402/402(100.00)	pha:PSHAa1625	K09696	natB	sodium transport system permease protein	ko02020|ko02010	Two-component system|ABC transporters
gene2546	0	569/574(99.13)	ptn:PTRA_a2017	K01881	PARS, proS	prolyl-tRNA synthetase	ko00970	Aminoacyl-tRNA biosynthesis
gene2550	0	546/548(99.64)	pha:PSHAa1619	K00311	ETFDH	electron-transferring-flavoprotein dehydrogenase	--	--
gene2551	1e-123	243/243(100.00)	pha:PSHAa1618	K03521	fixA, etfB	electron transfer flavoprotein beta subunit	--	--
gene2552	2.9e-160	307/308(99.68)	ptn:PTRA_a2010	K03522	fixB, etfA	electron transfer flavoprotein alpha subunit	--	--
gene2553	3e-270	465/465(100.00)	pha:PSHAa1616	K01893	NARS, asnS	asparaginyl-tRNA synthetase	ko00970	Aminoacyl-tRNA biosynthesis
gene2555	8.3e-193	337/339(99.41)	pha:PSHAa1614	K02010	afuC, fbpC	iron(III) transport system ATP-binding protein	ko02010	ABC transporters
gene2556	1.6e-256	498/499(99.80)	ptn:PTRA_a2004	K02011	afuB, fbpB	iron(III) transport system permease protein	ko02010	ABC transporters
gene2557	5e-154	280/288(97.22)	ptn:PTRA_a2003	K02012	afuA, fbpA	iron(III) transport system substrate-binding protein	ko02010	ABC transporters
gene2559	4.1e-253	429/433(99.08)	pha:PSHAa1610	K00833	bioA	adenosylmethionine---8-amino-7-oxononanoate aminotransferase	ko00780	Biotin metabolism
gene2560	3.2e-192	338/346(97.69)	ptn:PTRA_a2000	K01012	bioB	biotin synthase	ko00780	Biotin metabolism
gene2561	5.8e-211	379/383(98.96)	pha:PSHAa1608	K00652	bioF	8-amino-7-oxononanoate synthase	ko00780	Biotin metabolism
gene2562	9.6e-161	297/298(99.66)	pha:PSHAa1607	K02169	bioC	malonyl-CoA O-methyltransferase	ko00780	Biotin metabolism
gene2563	1.4e-124	224/227(98.68)	pha:PSHAa1606	K01935	bioD	dethiobiotin synthetase	ko00780	Biotin metabolism
gene2564	1.8e-151	288/289(99.65)	ptn:PTRA_a1996	K03799	htpX	heat shock protein HtpX	--	--
gene2567	7.3e-100	175/175(100.00)	pha:PSHAa1601	K01759	GLO1, gloA	lactoylglutathione lyase	ko00620	Pyruvate metabolism
gene2574	2.4e-12	36/54(66.67)	ahi:VU14_15970	K07483	K07483	transposase	--	--
gene2576	1.3e-246	447/447(100.00)	pha:PSHAa1592	K07675	uhpB	two-component system, NarL family, sensor histidine kinase UhpB	ko02020	Two-component system
gene2577	9.3e-110	208/209(99.52)	pha:PSHAa1591	K07686	uhpA	two-component system, NarL family, uhpT operon response regulator UhpA	ko02020	Two-component system
gene2578	1.2e-255	458/459(99.78)	pha:PSHAa1590	K00135	gabD	succinate-semialdehyde dehydrogenase / glutarate-semialdehyde dehydrogenase	ko00760|ko00310|ko00250|ko00650|ko00350	Nicotinate and nicotinamide metabolism|Lysine degradation|Alanine, aspartate and glutamate metabolism|Butanoate metabolism|Tyrosine metabolism
gene2580	1.3e-221	395/397(99.50)	pha:PSHAa1586	K00626	E2.3.1.9, atoB	acetyl-CoA C-acetyltransferase	ko00900|ko01200|ko00071|ko00380|ko00310|ko00072|ko00620|ko00630|ko00720|ko00280|ko02020|ko01212|ko00650|ko00640|ko00362	Terpenoid backbone biosynthesis|Carbon metabolism|Fatty acid degradation|Tryptophan metabolism|Lysine degradation|Synthesis and degradation of ketone bodies|Pyruvate metabolism|Glyoxylate and dicarboxylate metabolism|Carbon fixation pathways in prokaryotes|Valine, leucine and isoleucine degradation|Two-component system|Fatty acid metabolism|Butanoate metabolism|Propanoate metabolism|Benzoate degr…
gene2582	0	696/703(99.00)	pha:PSHAa1584	K02014	TC.FEV.OM	iron complex outermembrane recepter protein	--	--
gene2583	4.9e-116	201/203(99.01)	pha:PSHAa1583	K07304	msrA	peptide-methionine (S)-S-oxide reductase	--	--
gene2587	1.5e-66	124/124(100.00)	pha:PSHAa1577	K03790	rimJ	[ribosomal protein S5]-alanine N-acetyltransferase	--	--
gene2593	4.3e-83	160/160(100.00)	pha:PSHAa1573	K01588	purE	5-(carboxyamino)imidazole ribonucleotide mutase	ko00230	Purine metabolism
gene2594	8.4e-218	378/382(98.95)	pha:PSHAa1572	K01589	purK	5-(carboxyamino)imidazole ribonucleotide synthase	ko00230	Purine metabolism
gene2602	4.9e-71	138/139(99.28)	pha:PSHAa1566	K00681	ggt	gamma-glutamyltranspeptidase / glutathione hydrolase	ko00460|ko00480|ko00430	Cyanoamino acid metabolism|Glutathione metabolism|Taurine and hypotaurine metabolism
gene2603	9.9e-258	453/454(99.78)	pha:PSHAa1566	K00681	ggt	gamma-glutamyltranspeptidase / glutathione hydrolase	ko00460|ko00480|ko00430	Cyanoamino acid metabolism|Glutathione metabolism|Taurine and hypotaurine metabolism
gene2604	0	562/564(99.65)	pha:PSHAa1565	K00027	ME2, sfcA, maeA	malate dehydrogenase (oxaloacetate-decarboxylating)	ko02020|ko01200|ko00620	Two-component system|Carbon metabolism|Pyruvate metabolism
gene2605	4.7e-89	174/174(100.00)	pha:PSHAa1564	K09807	K09807	uncharacterized protein	--	--
gene2606	4.5e-27	63/64(98.44)	pha:PSHAa1564	K09807	K09807	uncharacterized protein	--	--
gene2609	2.6e-59	123/124(99.19)	ptn:PTRA_a1946	K07136	K07136	uncharacterized protein	--	--
gene2611	1.1e-101	190/190(100.00)	pha:PSHAa1560	K06169	miaE	tRNA-(ms[2]io[6]A)-hydroxylase	--	--
gene2616	9.4e-164	299/301(99.34)	pha:PSHAa1500	K03924	moxR	MoxR-like ATPase	--	--
gene2622	2.2e-30	102/102(100.00)	ptn:PTRA_a1891	K07084	yuiF	putative amino acid transporter	--	--
gene2623	1.9e-170	323/323(100.00)	pha:PSHAa1496	K07084	yuiF	putative amino acid transporter	--	--
gene2627	6.7e-98	171/171(100.00)	pha:PSHAa1491	K01716	fabA	3-hydroxyacyl-[acyl-carrier protein] dehydratase / trans-2-decenoyl-[acyl-carrier protein] isomerase	ko00061|ko01212	Fatty acid biosynthesis|Fatty acid metabolism
gene2628	3.9e-26	56/56(100.00)	pha:PSHAa1490	K03812	rmf	ribosome modulation factor	--	--
gene2629	5.4e-124	222/224(99.11)	pha:PSHAa1489	K16137	nemR	TetR/AcrR family transcriptional regulator, transcriptional repressor for nem operon	--	--
gene2630	5.8e-183	329/330(99.70)	pha:PSHAa1488	K19745	acuI	acrylyl-CoA reductase (NADPH)	ko00640	Propanoate metabolism
gene2633	0	601/604(99.50)	pha:PSHAa1485	K08282	E2.7.11.1	non-specific serine/threonine protein kinase	--	--
gene2634	3.4e-85	167/197(84.77)	pha:PSHAa1484	K01255	CARP, pepA	leucyl aminopeptidase	ko00480	Glutathione metabolism
gene2635	2.3e-65	141/142(99.30)	pha:PSHAa1484	K01255	CARP, pepA	leucyl aminopeptidase	ko00480	Glutathione metabolism
gene2636	9.3e-65	125/125(100.00)	ptn:PTRA_a1876	K01255	CARP, pepA	leucyl aminopeptidase	ko00480	Glutathione metabolism
gene2638	1.5e-89	218/219(99.54)	pha:PSHAa1482	K07152	SCO1_2	protein SCO1/2	--	--
gene2639	1.3e-227	414/417(99.28)	pha:PSHAa1481	K07112	K07112	uncharacterized protein	--	--
gene2640	1.2e-83	162/162(100.00)	pha:PSHAa1480	K12262	cybB	cytochrome b561	--	--
gene2643	4.5e-274	466/467(99.79)	pha:PSHAa1477	K00368	nirK	nitrite reductase (NO-forming)	ko00910	Nitrogen metabolism
gene2652	1.3e-201	347/348(99.71)	pha:PSHAa1470	K00549	metE	5-methyltetrahydropteroyltriglutamate--homocysteine methyltransferase	ko01230|ko00270|ko00450	Biosynthesis of amino acids|Cysteine and methionine metabolism|Selenocompound metabolism
gene2655	1.6e-168	292/294(99.32)	pha:PSHAa1468	K03576	metR	LysR family transcriptional regulator, regulator for metE and metH	--	--
gene2669	1.5e-133	252/256(98.44)	ptn:PTRA_a1838	K00059	fabG	3-oxoacyl-[acyl-carrier protein] reductase	ko00061|ko01040|ko01212|ko00780	Fatty acid biosynthesis|Biosynthesis of unsaturated fatty acids|Fatty acid metabolism|Biotin metabolism
gene2670	2.1e-160	294/296(99.32)	pha:PSHAa1459	K00020	mmsB, HIBADH	3-hydroxyisobutyrate dehydrogenase	ko00280	Valine, leucine and isoleucine degradation
gene2674	2.6e-283	496/496(100.00)	pha:PSHAa1455	K00140	mmsA, iolA, ALDH6A1	malonate-semialdehyde dehydrogenase (acetylating) / methylmalonate-semialdehyde dehydrogenase	ko00562|ko00640|ko00410|ko00280|ko01200	Inositol phosphate metabolism|Propanoate metabolism|beta-Alanine metabolism|Valine, leucine and isoleucine degradation|Carbon metabolism
gene2675	3.1e-215	393/393(100.00)	pha:PSHAa1454	K00626	E2.3.1.9, atoB	acetyl-CoA C-acetyltransferase	ko00900|ko01200|ko00071|ko00380|ko00310|ko00072|ko00620|ko00630|ko00720|ko00280|ko02020|ko01212|ko00650|ko00640|ko00362	Terpenoid backbone biosynthesis|Carbon metabolism|Fatty acid degradation|Tryptophan metabolism|Lysine degradation|Synthesis and degradation of ketone bodies|Pyruvate metabolism|Glyoxylate and dicarboxylate metabolism|Carbon fixation pathways in prokaryotes|Valine, leucine and isoleucine degradation|Two-component system|Fatty acid metabolism|Butanoate metabolism|Propanoate metabolism|Benzoate degr…
gene2677	3.8e-218	382/382(100.00)	pha:PSHAa1452	K00253	IVD, ivd	isovaleryl-CoA dehydrogenase	ko00280	Valine, leucine and isoleucine degradation
gene2678	0	534/535(99.81)	pha:PSHAa1451	K01969	E6.4.1.4B	3-methylcrotonyl-CoA carboxylase beta subunit	ko00280	Valine, leucine and isoleucine degradation
gene2679	1.5e-138	256/256(100.00)	pha:PSHAa1450	K13766	liuC	methylglutaconyl-CoA hydratase	ko00280	Valine, leucine and isoleucine degradation
gene2680	0	658/668(98.50)	ptn:PTRA_a1822	K01968	E6.4.1.4A	3-methylcrotonyl-CoA carboxylase alpha subunit	ko00280	Valine, leucine and isoleucine degradation
gene2681	2.7e-163	297/298(99.66)	pha:PSHAa1448	K01640	E4.1.3.4, HMGCL, hmgL	hydroxymethylglutaryl-CoA lyase	ko00280|ko00072|ko00281|ko00650|ko04146	Valine, leucine and isoleucine degradation|Synthesis and degradation of ketone bodies|Geraniol degradation|Butanoate metabolism|Peroxisome
gene2682	5.8e-129	232/232(100.00)	pha:PSHAa1447	K01028	E2.8.3.5A, scoA	3-oxoacid CoA-transferase subunit A	ko00280|ko00072|ko00650	Valine, leucine and isoleucine degradation|Synthesis and degradation of ketone bodies|Butanoate metabolism
gene2683	5.7e-118	218/218(100.00)	pha:PSHAa1446	K01029	E2.8.3.5B, scoB	3-oxoacid CoA-transferase subunit B	ko00280|ko00072|ko00650	Valine, leucine and isoleucine degradation|Synthesis and degradation of ketone bodies|Butanoate metabolism
gene2685	6.1e-99	172/172(100.00)	pha:PSHAa1444	K12267	msrAB	peptide methionine sulfoxide reductase msrA/msrB	--	--
gene2686	6.9e-119	213/218(97.71)	pha:PSHAa1444	K12267	msrAB	peptide methionine sulfoxide reductase msrA/msrB	--	--
gene2689	8.2e-179	311/312(99.68)	pha:PSHAa1442	K01457	E3.5.1.54, atzF	allophanate hydrolase	ko00220|ko00791	Arginine biosynthesis|Atrazine degradation
gene2690	7.7e-88	158/160(98.75)	pha:PSHAa1441	K01304	pcp	pyroglutamyl-peptidase	--	--
gene2691	1.5e-22	54/55(98.18)	pha:PSHAa1441	K01304	pcp	pyroglutamyl-peptidase	--	--
gene2692	4.6e-28	63/63(100.00)	pha:PSHAa1440	K01953	asnB, ASNS	asparagine synthase (glutamine-hydrolysing)	ko00250	Alanine, aspartate and glutamate metabolism
gene2693	9.1e-192	332/335(99.10)	pha:PSHAa1440	K01953	asnB, ASNS	asparagine synthase (glutamine-hydrolysing)	ko00250	Alanine, aspartate and glutamate metabolism
gene2697	6.5e-33	75/85(88.24)	ptn:PTRA_a1807	K03451	TC.BCT	betaine/carnitine transporter, BCCT family	--	--
gene2698	8e-56	112/127(88.19)	ptn:PTRA_a1807	K03451	TC.BCT	betaine/carnitine transporter, BCCT family	--	--
gene2699	3.1e-151	294/301(97.67)	pha:PSHAa1436	K03451	TC.BCT	betaine/carnitine transporter, BCCT family	--	--
gene2700	1.8e-130	236/236(100.00)	pha:PSHAa1435	K02342	DPO3E, dnaQ	DNA polymerase III subunit epsilon	ko00230|ko00240|ko03440|ko03030|ko03430	Purine metabolism|Pyrimidine metabolism|Homologous recombination|DNA replication|Mismatch repair
gene2701	4e-144	249/249(100.00)	pha:PSHAa1434	K07182	K07182	CBS domain-containing protein	--	--
gene2702	6.8e-179	330/332(99.40)	pha:PSHAa1434	K07182	K07182	CBS domain-containing protein	--	--
gene2703	3.2e-112	199/199(100.00)	pha:PSHAa1433	K07146	K07146	UPF0176 protein	--	--
gene2704	1.7e-63	122/122(100.00)	pha:PSHAa1433	K07146	K07146	UPF0176 protein	--	--
gene2706	6.2e-154	276/276(100.00)	ptn:PTRA_a1801	K00243	K00243	uncharacterized protein	--	--
gene2708	2.6e-80	157/158(99.37)	pha:PSHAa1429	K01591	pyrF	orotidine-5'-phosphate decarboxylase	ko00240	Pyrimidine metabolism
gene2709	7.2e-58	106/106(100.00)	pha:PSHAa1428	K19804	lapB	lipopolysaccharide assembly protein B	--	--
gene2710	1.5e-119	220/220(100.00)	ptn:PTRA_a1798	K19804	lapB	lipopolysaccharide assembly protein B	--	--
gene2711	1e-39	91/93(97.85)	pha:PSHAa1427	K08992	lapA	lipopolysaccharide assembly protein A	--	--
gene2712	1.1e-46	95/95(100.00)	pha:PSHAa1426	K05788	ihfB, himD	integration host factor subunit beta	--	--
gene2713	0	555/555(100.00)	ptn:PTRA_a1795	K02945	RP-S1, rpsA	small subunit ribosomal protein S1	ko03010	Ribosome
gene2714	5.8e-121	231/231(100.00)	pha:PSHAa1424	K00945	cmk	CMP/dCMP kinase	ko00240	Pyrimidine metabolism
gene2715	1.1e-239	424/425(99.76)	pha:PSHAa1423	K00800	aroA	3-phosphoshikimate 1-carboxyvinyltransferase	ko01230|ko00400	Biosynthesis of amino acids|Phenylalanine, tyrosine and tryptophan biosynthesis
gene2716	7.4e-208	360/360(100.00)	pha:PSHAa1422	K00831	serC, PSAT1	phosphoserine aminotransferase	ko00260|ko01200|ko00680|ko00750|ko01230	Glycine, serine and threonine metabolism|Carbon metabolism|Methane metabolism|Vitamin B6 metabolism|Biosynthesis of amino acids
gene2717	0	899/899(100.00)	pha:PSHAa1421	K02469	gyrA	DNA gyrase subunit A	--	--
gene2718	3.3e-133	235/236(99.58)	ptn:PTRA_a1790	K00568	ubiG	2-polyprenyl-6-hydroxyphenyl methylase / 3-demethylubiquinone-9 3-methyltransferase	ko00130	Ubiquinone and other terpenoid-quinone biosynthesis
gene2719	2.3e-44	94/96(97.92)	pha:PSHAa1419	K01091	gph	phosphoglycolate phosphatase	ko00630	Glyoxylate and dicarboxylate metabolism
gene2720	3.7e-57	107/108(99.07)	ptn:PTRA_a1789	K01091	gph	phosphoglycolate phosphatase	ko00630	Glyoxylate and dicarboxylate metabolism
gene2721	2.6e-44	92/92(100.00)	pha:PSHAa1418	K00525	E1.17.4.1A, nrdA, nrdE	ribonucleoside-diphosphate reductase alpha chain	ko00230|ko00240	Purine metabolism|Pyrimidine metabolism
gene2722	9.2e-130	231/231(100.00)	pha:PSHAa1418	K00525	E1.17.4.1A, nrdA, nrdE	ribonucleoside-diphosphate reductase alpha chain	ko00230|ko00240	Purine metabolism|Pyrimidine metabolism
gene2723	8.9e-229	418/418(100.00)	ptn:PTRA_a1788	K00525	E1.17.4.1A, nrdA, nrdE	ribonucleoside-diphosphate reductase alpha chain	ko00230|ko00240	Purine metabolism|Pyrimidine metabolism
gene2724	8.9e-102	190/192(98.96)	ptn:PTRA_a1787	K00526	E1.17.4.1B, nrdB, nrdF	ribonucleoside-diphosphate reductase beta chain	ko00230|ko00240	Purine metabolism|Pyrimidine metabolism
gene2725	3.2e-65	123/124(99.19)	pha:PSHAa1417	K00526	E1.17.4.1B, nrdB, nrdF	ribonucleoside-diphosphate reductase beta chain	ko00230|ko00240	Purine metabolism|Pyrimidine metabolism
gene2726	1.3e-47	89/89(100.00)	pha:PSHAa1416	K11107	yfaE	ferredoxin	--	--
gene2727	0	696/704(98.86)	pha:PSHAa1415	K02014	TC.FEV.OM	iron complex outermembrane recepter protein	--	--
gene2728	1.5e-112	206/206(100.00)	ptn:PTRA_a1779	K03773	fklB	FKBP-type peptidyl-prolyl cis-trans isomerase FklB	--	--
gene2732	0	649/653(99.39)	pha:PSHAa1410	K00219	fadH	2,4-dienoyl-CoA reductase (NADPH2)	--	--
gene2733	0	619/621(99.68)	pha:PSHAa1409	K04773	sppA	protease IV	--	--
gene2734	1.4e-37	76/76(100.00)	pha:PSHAa1408	K01424	E3.5.1.1, ansA, ansB	L-asparaginase	ko00460|ko00250	Cyanoamino acid metabolism|Alanine, aspartate and glutamate metabolism
gene2735	4.5e-132	243/243(100.00)	pha:PSHAa1408	K01424	E3.5.1.1, ansA, ansB	L-asparaginase	ko00460|ko00250	Cyanoamino acid metabolism|Alanine, aspartate and glutamate metabolism
gene2736	2.6e-258	456/457(99.78)	pha:PSHAa1407	K00033	PGD, gnd, gntZ	6-phosphogluconate dehydrogenase	ko01200|ko00480|ko00030	Carbon metabolism|Glutathione metabolism|Pentose phosphate pathway
gene2737	4.7e-258	478/478(100.00)	pha:PSHAa1406	K00873	PK, pyk	pyruvate kinase	ko01200|ko00620|ko00230|ko01230|ko00010	Carbon metabolism|Pyruvate metabolism|Purine metabolism|Biosynthesis of amino acids|Glycolysis / Gluconeogenesis
gene2738	4.3e-46	95/95(100.00)	ptn:PTRA_a1770	K02477	K02477	two-component system, LytTR family, response regulator	--	--
gene2739	1.4e-70	139/141(98.58)	pha:PSHAa1405	K02477	K02477	two-component system, LytTR family, response regulator	--	--
gene2741	1.2e-215	412/413(99.76)	pha:PSHAa1403	K03321	TC.SULP	sulfate permease, SulP family	--	--
gene2742	9.5e-80	152/152(100.00)	pha:PSHAa1402	K05800	ybaO	Lrp/AsnC family transcriptional regulator	--	--
gene2743	3.3e-123	211/213(99.06)	pha:PSHAa1401	K01069	E3.1.2.6, gloB	hydroxyacylglutathione hydrolase	ko00620	Pyruvate metabolism
gene2745	9.9e-56	120/120(100.00)	ptn:PTRA_a1763	K02887	RP-L20, MRPL20, rplT	large subunit ribosomal protein L20	ko03010	Ribosome
gene2746	1.7e-28	66/66(100.00)	pha:PSHAa1398	K02916	RP-L35, MRPL35, rpmI	large subunit ribosomal protein L35	ko03010	Ribosome
gene2747	3e-71	142/143(99.30)	ptn:PTRA_a1762	K02520	infC, MTIF3	translation initiation factor IF-3	--	--
gene2748	5e-223	374/374(100.00)	pha:PSHAa1396	K01868	TARS, thrS	threonyl-tRNA synthetase	ko00970	Aminoacyl-tRNA biosynthesis
gene2749	8e-123	217/217(100.00)	pha:PSHAa1396	K01868	TARS, thrS	threonyl-tRNA synthetase	ko00970	Aminoacyl-tRNA biosynthesis
gene2752	0	574/577(99.48)	pha:PSHAa1394	K00666	K00666	fatty-acyl-CoA synthase	--	--
gene2753	4e-243	449/450(99.78)	pha:PSHAa1393	K03665	hflX	GTPase	--	--
gene2754	8.5e-262	449/450(99.78)	pha:PSHAa1392	K00262	E1.4.1.4, gdhA	glutamate dehydrogenase (NADP+)	ko00910|ko00250|ko00220	Nitrogen metabolism|Alanine, aspartate and glutamate metabolism|Arginine biosynthesis
gene2756	4e-221	414/414(100.00)	pha:PSHAa1390	K09808	lolC_E	lipoprotein-releasing system permease protein	ko02010	ABC transporters
gene2757	4.9e-120	232/232(100.00)	pha:PSHAa1389	K09810	lolD	lipoprotein-releasing system ATP-binding protein	ko02010	ABC transporters
gene2758	4.7e-36	85/85(100.00)	ptn:PTRA_a1750	K09808	lolC_E	lipoprotein-releasing system permease protein	ko02010	ABC transporters
gene2759	5e-163	319/319(100.00)	pha:PSHAa1388	K09808	lolC_E	lipoprotein-releasing system permease protein	ko02010	ABC transporters
gene2761	9.1e-217	373/373(100.00)	pha:PSHAa1386	K00121	frmA, ADH5, adhC	S-(hydroxymethyl)glutathione dehydrogenase / alcohol dehydrogenase	ko00982|ko00980|ko00680|ko01220|ko00071|ko00626|ko00350|ko01200|ko00830|ko00625|ko00010	Drug metabolism - cytochrome P450|Metabolism of xenobiotics by cytochrome P450|Methane metabolism|Degradation of aromatic compounds|Fatty acid degradation|Naphthalene degradation|Tyrosine metabolism|Carbon metabolism|Retinol metabolism|Chloroalkane and chloroalkene degradation|Glycolysis / Gluconeogenesis
gene2762	4.1e-164	280/280(100.00)	pha:PSHAa1385	K01070	frmB, ESD, fghA	S-formylglutathione hydrolase	ko01200|ko00680	Carbon metabolism|Methane metabolism
gene2764	1.5e-68	138/138(100.00)	ptn:PTRA_a1745	K07507	mgtC	putative Mg2+ transporter-C (MgtC) family protein	--	--
gene2768	6.7e-24	61/61(100.00)	pha:PSHAa1379	K07507	mgtC	putative Mg2+ transporter-C (MgtC) family protein	--	--
gene2769	1e-52	109/118(92.37)	ptn:PTRA_a1741	K07507	mgtC	putative Mg2+ transporter-C (MgtC) family protein	--	--
gene2774	7e-76	127/165(76.97)	psm:PSM_A1299	K07491	K07491	putative transposase	--	--
gene2777	1.3e-139	310/313(99.04)	pha:PSHAa1375	K03074	secF	preprotein translocase subunit SecF	ko03070|ko03060	Bacterial secretion system|Protein export
gene2778	3.2e-272	504/518(97.30)	pha:PSHAa1374	K03072	secD	preprotein translocase subunit SecD	ko03070|ko03060	Bacterial secretion system|Protein export
gene2780	0	595/596(99.83)	pha:PSHAa1372	K06147	ABCB-BAC	ATP-binding cassette, subfamily B, bacterial	--	--
gene2781	0	691/693(99.71)	pha:PSHAa1371	K01415	ECE	endothelin-converting enzyme	--	--
gene2784	7.4e-186	333/334(99.70)	pha:PSHAa1368	K00134	GAPDH, gapA	glyceraldehyde 3-phosphate dehydrogenase	ko00710|ko04066|ko01200|ko01230|ko00010	Carbon fixation in photosynthetic organisms|HIF-1 signaling pathway|Carbon metabolism|Biosynthesis of amino acids|Glycolysis / Gluconeogenesis
gene2785	3.9e-111	210/210(100.00)	pha:PSHAa1367	K01625	eda	2-dehydro-3-deoxyphosphogluconate aldolase / (4S)-4-hydroxy-2-oxoglutarate aldolase	ko01200|ko00630|ko00030	Carbon metabolism|Glyoxylate and dicarboxylate metabolism|Pentose phosphate pathway
gene2786	0	615/617(99.68)	pha:PSHAa1366	K01690	edd	phosphogluconate dehydratase	ko01200|ko00030	Carbon metabolism|Pentose phosphate pathway
gene2787	4.4e-186	337/337(100.00)	pha:PSHAa1365	K02529	lacI, galR	LacI family transcriptional regulator	--	--
gene2788	4.7e-65	127/128(99.22)	pha:PSHAa1364	K00845	glk	glucokinase	ko00052|ko01200|ko00500|ko00010|ko00520|ko00524|ko00521	Galactose metabolism|Carbon metabolism|Starch and sucrose metabolism|Glycolysis / Gluconeogenesis|Amino sugar and nucleotide sugar metabolism|Neomycin, kanamycin and gentamicin biosynthesis|Streptomycin biosynthesis
gene2789	7.1e-14	40/40(100.00)	pha:PSHAa1364	K00845	glk	glucokinase	ko00052|ko01200|ko00500|ko00010|ko00520|ko00524|ko00521	Galactose metabolism|Carbon metabolism|Starch and sucrose metabolism|Glycolysis / Gluconeogenesis|Amino sugar and nucleotide sugar metabolism|Neomycin, kanamycin and gentamicin biosynthesis|Streptomycin biosynthesis
gene2797	5.2e-128	243/245(99.18)	pha:PSHAa1356	K16211	malY, malT	maltose/moltooligosaccharide transporter	--	--
gene2798	1.4e-141	248/250(99.20)	pha:PSHAa1356	K16211	malY, malT	maltose/moltooligosaccharide transporter	--	--
gene2801	1.8e-292	497/498(99.80)	pha:PSHAa1353	K14266	prnA, rebH	tryptophan halogenase	ko00404	Staurosporine biosynthesis
gene2802	0	927/928(99.89)	pha:PSHAa1352	K02014	TC.FEV.OM	iron complex outermembrane recepter protein	--	--
gene2803	0	534/541(98.71)	pha:PSHAa1351	K01187	malZ	alpha-glucosidase	ko00500|ko00052	Starch and sucrose metabolism|Galactose metabolism
gene2806	0	869/871(99.77)	ptn:PTRA_a1701	K03168	topA	DNA topoisomerase I	--	--
gene2810	5.2e-179	336/338(99.41)	ptn:PTRA_a1697	K04774	sohB	serine protease SohB	--	--
gene2813	2.7e-160	290/290(100.00)	ptn:PTRA_a1694	K06178	rluB	23S rRNA pseudouridine2605 synthase	--	--
gene2814	7.1e-104	195/196(99.49)	pha:PSHAa1341	K06024	scpB	segregation and condensation protein B	--	--
gene2816	5.3e-158	267/268(99.63)	pha:PSHAa1339	K01142	E3.1.11.2, xthA	exodeoxyribonuclease III	ko03410	Base excision repair
gene2818	7.2e-141	254/254(100.00)	pha:PSHAa1337	K00563	rlmA1	23S rRNA (guanine745-N1)-methyltransferase	--	--
gene2819	7.1e-89	165/165(100.00)	pha:PSHAa1333	K02755	PTS-Bgl-EIIA, bglF, bglP	PTS system, beta-glucoside-specific IIA component	ko02060	Phosphotransferase system (PTS)
gene2821	6.9e-144	249/249(100.00)	pha:PSHAa1331	K01439	dapE	succinyl-diaminopimelate desuccinylase	ko01230|ko00300	Biosynthesis of amino acids|Lysine biosynthesis
gene2825	2.2e-140	264/271(97.42)	pha:PSHAa1327	K09859	K09859	uncharacterized protein	--	--
gene2826	4e-39	85/85(100.00)	pha:PSHAa1327	K09859	K09859	uncharacterized protein	--	--
gene2828	1.3e-71	145/148(97.97)	pha:PSHAa1325	K07337	K07337	penicillin-binding protein activator	--	--
gene2829	2.3e-23	54/54(100.00)	pha:PSHAa1325	K07337	K07337	penicillin-binding protein activator	--	--
gene2831	7.3e-112	202/202(100.00)	ptn:PTRA_a1671	K14260	alaA	alanine-synthesizing transaminase	ko01230|ko00250|ko00220|ko01210|ko00290	Biosynthesis of amino acids|Alanine, aspartate and glutamate metabolism|Arginine biosynthesis|2-Oxocarboxylic acid metabolism|Valine, leucine and isoleucine biosynthesis
gene2832	5.9e-91	160/165(96.97)	pha:PSHAa1323	K14260	alaA	alanine-synthesizing transaminase	ko01230|ko00250|ko00220|ko01210|ko00290	Biosynthesis of amino acids|Alanine, aspartate and glutamate metabolism|Arginine biosynthesis|2-Oxocarboxylic acid metabolism|Valine, leucine and isoleucine biosynthesis
gene2836	2.1e-108	194/194(100.00)	pha:PSHAa1319	K01494	dcd	dCTP deaminase	ko00240	Pyrimidine metabolism
gene2837	1.4e-181	326/327(99.69)	ptn:PTRA_a1666	K03593	mrp, NUBPL	ATP-binding protein involved in chromosome partitioning	--	--
gene2838	0	672/673(99.85)	pha:PSHAa1317	K01874	MARS, metG	methionyl-tRNA synthetase	ko00970|ko00450	Aminoacyl-tRNA biosynthesis|Selenocompound metabolism
gene2843	1.2e-172	320/320(100.00)	pha:PSHAa1313	K06132	clsC	cardiolipin synthase C	ko00564	Glycerophospholipid metabolism
gene2844	1.9e-105	195/199(97.99)	pha:PSHAa1313	K06132	clsC	cardiolipin synthase C	ko00564	Glycerophospholipid metabolism
gene2847	1.1e-118	215/216(99.54)	pha:PSHAa1310	K03100	lepB, TPP	signal peptidase I	ko02024|ko03060	Quorum sensing|Protein export
gene2850	8.5e-117	216/217(99.54)	pha:PSHAa1308	K00344	qor, CRYZ	NADPH2:quinone reductase	--	--
gene2851	4.6e-51	95/95(100.00)	pha:PSHAa1307	K00906	aceK	isocitrate dehydrogenase kinase/phosphatase	--	--
gene2852	1.8e-212	370/375(98.67)	pha:PSHAa1307	K00906	aceK	isocitrate dehydrogenase kinase/phosphatase	--	--
gene2853	3.9e-64	126/127(99.21)	pha:PSHAa1307	K00906	aceK	isocitrate dehydrogenase kinase/phosphatase	--	--
gene2858	3.6e-246	418/419(99.76)	pha:PSHAa1303	K00031	IDH1, IDH2, icd	isocitrate dehydrogenase	ko01200|ko04146|ko00020|ko00720|ko01210|ko01230|ko00480	Carbon metabolism|Peroxisome|Citrate cycle (TCA cycle)|Carbon fixation pathways in prokaryotes|2-Oxocarboxylic acid metabolism|Biosynthesis of amino acids|Glutathione metabolism
gene2863	2.2e-99	184/184(100.00)	pha:PSHAa1297	K12262	cybB	cytochrome b561	--	--
gene2864	1.4e-60	128/128(100.00)	pha:PSHAa1296	K05896	scpA	segregation and condensation protein A	--	--
gene2865	2.5e-26	62/68(91.18)	pha:PSHAa1296	K05896	scpA	segregation and condensation protein A	--	--
gene2867	4.1e-161	282/284(99.30)	pha:PSHAa1294	K07053	E3.1.3.97	3',5'-nucleoside bisphosphate phosphatase	--	--
gene2868	6.8e-295	520/522(99.62)	pha:PSHAa1293	K01657	trpE	anthranilate synthase component I	ko01230|ko02024|ko00400	Biosynthesis of amino acids|Quorum sensing|Phenylalanine, tyrosine and tryptophan biosynthesis
gene2869	8.8e-53	102/102(100.00)	pha:PSHAa1292	K01658	trpG	anthranilate synthase component II	ko01230|ko02024|ko00400	Biosynthesis of amino acids|Quorum sensing|Phenylalanine, tyrosine and tryptophan biosynthesis
gene2870	1.1e-33	72/72(100.00)	pha:PSHAa1292	K01658	trpG	anthranilate synthase component II	ko01230|ko02024|ko00400	Biosynthesis of amino acids|Quorum sensing|Phenylalanine, tyrosine and tryptophan biosynthesis
gene2871	1.8e-190	353/355(99.44)	pha:PSHAa1291	K00766	trpD	anthranilate phosphoribosyltransferase	ko01230|ko00400	Biosynthesis of amino acids|Phenylalanine, tyrosine and tryptophan biosynthesis
gene2872	1e-102	194/194(100.00)	ptn:PTRA_a1630	K13498	trpCF	indole-3-glycerol phosphate synthase / phosphoribosylanthranilate isomerase	ko01230|ko00400	Biosynthesis of amino acids|Phenylalanine, tyrosine and tryptophan biosynthesis
gene2873	9.2e-121	214/215(99.53)	pha:PSHAa1290	K13498	trpCF	indole-3-glycerol phosphate synthase / phosphoribosylanthranilate isomerase	ko01230|ko00400	Biosynthesis of amino acids|Phenylalanine, tyrosine and tryptophan biosynthesis
gene2874	2.5e-135	241/242(99.59)	pha:PSHAa1289	K01696	trpB	tryptophan synthase beta chain	ko00260|ko01230|ko00400	Glycine, serine and threonine metabolism|Biosynthesis of amino acids|Phenylalanine, tyrosine and tryptophan biosynthesis
gene2875	7.4e-81	151/151(100.00)	pha:PSHAa1289	K01696	trpB	tryptophan synthase beta chain	ko00260|ko01230|ko00400	Glycine, serine and threonine metabolism|Biosynthesis of amino acids|Phenylalanine, tyrosine and tryptophan biosynthesis
gene2876	2e-136	270/273(98.90)	pha:PSHAa1288	K01695	trpA	tryptophan synthase alpha chain	ko00260|ko01230|ko00400	Glycine, serine and threonine metabolism|Biosynthesis of amino acids|Phenylalanine, tyrosine and tryptophan biosynthesis
gene2877	3.7e-39	88/89(98.88)	ptn:PTRA_a1627	K05787	hupA	DNA-binding protein HU-alpha	--	--
gene2878	2.8e-61	123/123(100.00)	pha:PSHAa1286	K03308	TC.NSS	neurotransmitter:Na+ symporter, NSS family	--	--
gene2879	9.9e-34	78/78(100.00)	pha:PSHAa1286	K03308	TC.NSS	neurotransmitter:Na+ symporter, NSS family	--	--
gene2880	2.5e-104	200/200(100.00)	ptn:PTRA_a1626	K03308	TC.NSS	neurotransmitter:Na+ symporter, NSS family	--	--
gene2881	8.6e-48	99/100(99.00)	pha:PSHAa1285	K09780	K09780	uncharacterized protein	--	--
gene2883	1.7e-125	224/224(100.00)	pha:PSHAa1283	K07660	phoP	two-component system, OmpR family, response regulator PhoP	ko02020	Two-component system
gene2884	1.7e-249	444/445(99.78)	pha:PSHAa1282	K07637	phoQ	two-component system, OmpR family, sensor histidine kinase PhoQ	ko02020	Two-component system
gene2888	6.4e-165	294/296(99.32)	pha:PSHAa1278	K07071	K07071	uncharacterized protein	--	--
gene2891	1.1e-134	268/269(99.63)	pha:PSHAa1275	K03796	bax	Bax protein	--	--
gene2892	2.4e-253	429/430(99.77)	pha:PSHAa1274	K01129	dgt	dGTPase	ko00230	Purine metabolism
gene2896	0	858/860(99.77)	pha:PSHAa1271	K02014	TC.FEV.OM	iron complex outermembrane recepter protein	--	--
gene2897	2.1e-188	331/331(100.00)	pha:PSHAa1270	K00826	E2.6.1.42, ilvE	branched-chain amino acid aminotransferase	ko00290|ko00770|ko00280|ko01210|ko01230|ko00270	Valine, leucine and isoleucine biosynthesis|Pantothenate and CoA biosynthesis|Valine, leucine and isoleucine degradation|2-Oxocarboxylic acid metabolism|Biosynthesis of amino acids|Cysteine and methionine metabolism
gene2902	9.1e-107	192/197(97.46)	pha:PSHAa1265	K08984	yjdF	putative membrane protein	--	--
gene2907	2.9e-143	279/279(100.00)	pha:PSHAa1260	K07086	K07086	uncharacterized protein	--	--
gene2911	1.3e-284	481/481(100.00)	pha:PSHAa1255	K01141	E3.1.11.1, sbcB	exodeoxyribonuclease I	ko03430	Mismatch repair
gene2913	7.1e-89	162/164(98.78)	pha:PSHAa1253	K00432	gpx	glutathione peroxidase	ko00480|ko00590	Glutathione metabolism|Arachidonic acid metabolism
gene2916	2.3e-193	352/353(99.72)	pha:PSHAa1250	K00928	lysC	aspartate kinase	ko00260|ko00261|ko00300|ko01230|ko00270|ko01210	Glycine, serine and threonine metabolism|Monobactam biosynthesis|Lysine biosynthesis|Biosynthesis of amino acids|Cysteine and methionine metabolism|2-Oxocarboxylic acid metabolism
gene2917	1e-79	154/154(100.00)	pha:PSHAa1250	K00928	lysC	aspartate kinase	ko00260|ko00261|ko00300|ko01230|ko00270|ko01210	Glycine, serine and threonine metabolism|Monobactam biosynthesis|Lysine biosynthesis|Biosynthesis of amino acids|Cysteine and methionine metabolism|2-Oxocarboxylic acid metabolism
gene2923	6.8e-95	168/169(99.41)	pha:PSHAa1243	K07304	msrA	peptide-methionine (S)-S-oxide reductase	--	--
gene2925	3.7e-44	87/87(100.00)	pha:PSHAa1241	K06940	K06940	uncharacterized protein	--	--
gene2930	9.7e-133	256/260(98.46)	pha:PSHAa1238	K06177	rluA	tRNA pseudouridine32 synthase / 23S rRNA pseudouridine746 synthase	--	--
gene2931	5.3e-172	288/290(99.31)	pha:PSHAa1238	K06177	rluA	tRNA pseudouridine32 synthase / 23S rRNA pseudouridine746 synthase	--	--
gene2934	1.2e-120	217/218(99.54)	pha:PSHAa1234	K10679	nfnB, nfsB	nitroreductase / dihydropteridine reductase	ko00633	Nitrotoluene degradation
gene2935	6.9e-73	143/143(100.00)	pha:PSHAa1233	K02858	ribB, RIB3	3,4-dihydroxy 2-butanone 4-phosphate synthase	ko00740	Riboflavin metabolism
gene2938	5.8e-80	158/158(100.00)	pha:PSHAa1230	K03624	greA	transcription elongation factor GreA	--	--
gene2939	0	1071/1072(99.91)	pha:PSHAa1229	K01955	carB, CPA2	carbamoyl-phosphate synthase large subunit	ko00250|ko00240	Alanine, aspartate and glutamate metabolism|Pyrimidine metabolism
gene2940	7.5e-219	376/378(99.47)	ptn:PTRA_a1509	K01956	carA, CPA1	carbamoyl-phosphate synthase small subunit	ko00250|ko00240	Alanine, aspartate and glutamate metabolism|Pyrimidine metabolism
gene2941	1.2e-146	267/267(100.00)	pha:PSHAa1227	K00215	dapB	4-hydroxy-tetrahydrodipicolinate reductase	ko01230|ko00261|ko00300	Biosynthesis of amino acids|Monobactam biosynthesis|Lysine biosynthesis
gene2947	4.1e-207	399/400(99.75)	pha:PSHAa1223	K07552	bcr	MFS transporter, DHA1 family, multidrug resistance protein	--	--
gene2948	3.4e-85	203/203(100.00)	pha:PSHAa1222	K03687	GRPE	molecular chaperone GrpE	--	--
gene2949	1.3e-182	313/314(99.68)	pha:PSHAa1221	K03705	hrcA	heat-inducible transcriptional repressor	--	--
gene2950	1.6e-160	292/294(99.32)	ptn:PTRA_a1498	K00858	ppnK, NADK	NAD+ kinase	ko00760	Nicotinate and nicotinamide metabolism
gene2952	3.2e-44	93/98(94.90)	pha:PSHAa1218	K03631	recN	DNA repair protein RecN (Recombination protein N)	--	--
gene2953	5.6e-130	248/248(100.00)	pha:PSHAa1218	K03631	recN	DNA repair protein RecN (Recombination protein N)	--	--
gene2955	5.3e-49	93/93(100.00)	ptn:PTRA_a1494	K07390	grxD, GLRX5	monothiol glutaredoxin	--	--
gene2956	2.9e-81	145/145(100.00)	pha:PSHAa1215	K04564	SOD2	superoxide dismutase, Fe-Mn family	ko04146|ko04013|ko04068	Peroxisome|MAPK signaling pathway - fly|FoxO signaling pathway
gene2957	0	640/640(100.00)	pha:PSHAa1214	K07180	prkA	serine protein kinase	--	--
gene2958	1.4e-157	306/306(100.00)	pha:PSHAa1213	K09786	K09786	uncharacterized protein	--	--
gene2959	1.9e-55	105/105(100.00)	ptn:PTRA_a1491	K09786	K09786	uncharacterized protein	--	--
gene2963	3.9e-102	193/193(100.00)	pha:PSHAa1209	K11065	tpx	thiol peroxidase, atypical 2-Cys peroxiredoxin	--	--
gene2964	3.8e-118	214/214(100.00)	pha:PSHAa1208	K00939	adk, AK	adenylate kinase	ko00230	Purine metabolism
gene2965	2.8e-51	102/102(100.00)	pbw:D172_011025	K04079	htpG, HSP90A	molecular chaperone HtpG	ko04141|ko04151	Protein processing in endoplasmic reticulum|PI3K-Akt signaling pathway
gene2966	1.8e-273	497/499(99.60)	pha:PSHAa1207	K04079	htpG, HSP90A	molecular chaperone HtpG	ko04141|ko04151	Protein processing in endoplasmic reticulum|PI3K-Akt signaling pathway
gene2967	7.7e-137	237/237(100.00)	pha:PSHAa1206	K06177	rluA	tRNA pseudouridine32 synthase / 23S rRNA pseudouridine746 synthase	--	--
gene2970	3.7e-105	188/189(99.47)	pha:PSHAa1203	K06187	recR	recombination protein RecR	ko03440	Homologous recombination
gene2971	9.9e-37	83/83(100.00)	pha:PSHAa1202	K09747	K09747	uncharacterized protein	--	--
gene2972	0	805/862(93.39)	pha:PSHAa1201	K02343	DPO3G, dnaX	DNA polymerase III subunit gamma/tau	ko00230|ko00240|ko03440|ko03030|ko03430	Purine metabolism|Pyrimidine metabolism|Homologous recombination|DNA replication|Mismatch repair
gene2973	3.3e-95	181/181(100.00)	pha:PSHAa1200	K00759	APRT, apt	adenine phosphoribosyltransferase	ko00230	Purine metabolism
gene2975	4.8e-137	250/250(100.00)	pha:PSHAa1198	K09929	K09929	uncharacterized protein	--	--
gene2976	4.9e-162	285/285(100.00)	pha:PSHAa1197	K09930	K09930	uncharacterized protein	--	--
gene2978	1.7e-187	325/326(99.69)	pha:PSHAa1195	K05541	dusC	tRNA-dihydrouridine synthase C	--	--
gene2982	1.7e-76	205/205(100.00)	pha:PSHAa1191	K03832	tonB	periplasmic protein TonB	--	--
gene2983	1.7e-64	134/134(100.00)	ptn:PTRA_a1391	K03559	exbD	biopolymer transport protein ExbD	--	--
gene2984	1.4e-87	170/170(100.00)	pha:PSHAa1189	K03561	exbB	biopolymer transport protein ExbB	--	--
gene2985	2.1e-228	435/435(100.00)	pha:PSHAa1188	K03561	exbB	biopolymer transport protein ExbB	--	--
gene2987	4e-30	67/67(100.00)	ptn:PTRA_a1385	K03704	cspA	cold shock protein (beta-ribbon, CspA family)	--	--
gene2988	1.1e-200	349/350(99.71)	pha:PSHAa1183	K01465	URA4, pyrC	dihydroorotase	ko00240	Pyrimidine metabolism
gene2990	4.9e-159	277/277(100.00)	pha:PSHAa1181	K03576	metR	LysR family transcriptional regulator, regulator for metE and metH	--	--
gene2993	7.7e-52	106/107(99.07)	pha:PSHAa1175	K09771	TC.SMR3	small multidrug resistance family-3 protein	--	--
gene2999	2.1e-54	103/103(100.00)	pha:PSHAa1170	K09933	mtfA	MtfA peptidase	--	--
gene3000	4e-49	98/98(100.00)	pha:PSHAa1170	K09933	mtfA	MtfA peptidase	--	--
gene3002	4.1e-121	211/212(99.53)	pha:PSHAa1168	K19271	catA	chloramphenicol O-acetyltransferase type A	--	--
gene3003	2.8e-232	401/402(99.75)	pha:PSHAa1167	K00263	E1.4.1.9	leucine dehydrogenase	ko00280|ko00290	Valine, leucine and isoleucine degradation|Valine, leucine and isoleucine biosynthesis
gene3004	1.4e-292	508/508(100.00)	pha:PSHAa1166	K01676	E4.2.1.2A, fumA, fumB	fumarate hydratase, class I	ko00020|ko01200|ko00620|ko00720	Citrate cycle (TCA cycle)|Carbon metabolism|Pyruvate metabolism|Carbon fixation pathways in prokaryotes
gene3005	2e-255	444/446(99.55)	pha:PSHAa1165	K01665	pabB	para-aminobenzoate synthetase component I	ko00790	Folate biosynthesis
gene3007	3.2e-256	452/452(100.00)	pha:PSHAa1163	K01752	E4.3.1.17, sdaA, sdaB, tdcG	L-serine dehydratase	ko00260|ko01200|ko00270|ko01230	Glycine, serine and threonine metabolism|Carbon metabolism|Cysteine and methionine metabolism|Biosynthesis of amino acids
gene3008	1.7e-182	325/325(100.00)	pha:PSHAa1162	K13634	cysB	LysR family transcriptional regulator, cys regulon transcriptional activator	--	--
gene3010	1.2e-225	429/430(99.77)	ptn:PTRA_a1360	K06901	pbuG	putative MFS transporter, AGZA family, xanthine/uracil permease	--	--
gene3012	2e-88	158/159(99.37)	pha:PSHAa1158	K09858	K09858	SEC-C motif domain protein	--	--
gene3017	2.9e-53	98/99(98.99)	pha:PSHAa1152	K07043	K07043	uncharacterized protein	--	--
gene3020	3.3e-186	330/331(99.70)	pha:PSHAa1150	K07814	K07814	putative two-component system response regulator	--	--
gene3022	7.1e-119	219/219(100.00)	pha:PSHAa1148	K06950	K06950	uncharacterized protein	--	--
gene3023	1.1e-144	252/254(99.21)	ptn:PTRA_a1346	K06969	rlmI	23S rRNA (cytosine1962-C5)-methyltransferase	--	--
gene3024	4.6e-51	98/98(100.00)	psm:PSM_A1876	K06969	rlmI	23S rRNA (cytosine1962-C5)-methyltransferase	--	--
gene3027	2.6e-17	45/45(100.00)	ptn:PTRA_a1343	K03578	hrpA	ATP-dependent helicase HrpA	--	--
gene3028	0	891/892(99.89)	pha:PSHAa1144	K03578	hrpA	ATP-dependent helicase HrpA	--	--
gene3029	4.1e-153	278/278(100.00)	pha:PSHAa1144	K03578	hrpA	ATP-dependent helicase HrpA	--	--
gene3030	9.6e-71	137/138(99.28)	pha:PSHAa1143	K13051	iaaA, ASRGL1	beta-aspartyl-peptidase (threonine type)	--	--
gene3031	4.1e-96	187/191(97.91)	pha:PSHAa1143	K13051	iaaA, ASRGL1	beta-aspartyl-peptidase (threonine type)	--	--
gene3033	4.9e-49	104/110(94.55)	pha:PSHAa1141	K01057	PGLS, pgl, devB	6-phosphogluconolactonase	ko01200|ko00030	Carbon metabolism|Pentose phosphate pathway
gene3034	6.7e-37	80/80(100.00)	pha:PSHAa1141	K01057	PGLS, pgl, devB	6-phosphogluconolactonase	ko01200|ko00030	Carbon metabolism|Pentose phosphate pathway
gene3035	1.8e-289	491/491(100.00)	pha:PSHAa1140	K00036	G6PD, zwf	glucose-6-phosphate 1-dehydrogenase	ko01200|ko00480|ko00030	Carbon metabolism|Glutathione metabolism|Pentose phosphate pathway
gene3036	0	548/548(100.00)	pha:PSHAa1139	K01810	GPI, pgi	glucose-6-phosphate isomerase	ko01200|ko00520|ko00030|ko00500|ko00010	Carbon metabolism|Amino sugar and nucleotide sugar metabolism|Pentose phosphate pathway|Starch and sucrose metabolism|Glycolysis / Gluconeogenesis
gene3038	3.8e-152	300/313(95.85)	pha:PSHAa1137	K03548	perM	putative permease	--	--
gene3042	2.8e-55	115/115(100.00)	pha:PSHAa1133	K00537	ARSC1, arsC	arsenate reductase	--	--
gene3043	1.9e-98	183/184(99.46)	pha:PSHAa1132	K03809	wrbA	NAD(P)H dehydrogenase (quinone)	ko00130	Ubiquinone and other terpenoid-quinone biosynthesis
gene3046	7.9e-103	197/197(100.00)	pha:PSHAa1129	K07323	mlaC	phospholipid transport system substrate-binding protein	ko02010	ABC transporters
gene3050	2.1e-202	351/352(99.72)	pha:PSHAa1125	K07287	bamC	outer membrane protein assembly factor BamC	--	--
gene3051	4.2e-95	178/178(100.00)	ptn:PTRA_a1314	K03567	gcvR	glycine cleavage system transcriptional repressor	--	--
gene3052	9.9e-88	159/159(100.00)	pha:PSHAa1122	K03564	BCP, PRXQ, DOT5	peroxiredoxin Q/BCP	--	--
gene3058	9.4e-97	170/176(96.59)	ptn:PTRA_a1306	K10026	queE	7-carboxy-7-deazaguanine synthase	ko00790	Folate biosynthesis
gene3059	3.1e-124	218/218(100.00)	ptn:PTRA_a1304	K06920	queC	7-cyano-7-deazaguanine synthase	ko00790	Folate biosynthesis
gene3064	2.2e-176	312/312(100.00)	pha:PSHAa1111	K06969	rlmI	23S rRNA (cytosine1962-C5)-methyltransferase	--	--
gene3065	0	663/664(99.85)	pha:PSHAa1110	K03702	uvrB	excinuclease ABC subunit B	ko03420	Nucleotide excision repair
gene3069	2.7e-67	145/155(93.55)	ptn:PTRA_a1292	K03617	rnfA	electron transport complex protein RnfA	--	--
gene3070	5.2e-88	184/184(100.00)	pha:PSHAa1104	K03616	rnfB	electron transport complex protein RnfB	--	--
gene3071	1.4e-226	388/391(99.23)	pha:PSHAa1103	K03615	rnfC	electron transport complex protein RnfC	--	--
gene3072	4.7e-47	165/166(99.40)	pha:PSHAa1103	K03615	rnfC	electron transport complex protein RnfC	--	--
gene3073	8.9e-44	92/92(100.00)	pha:PSHAa1101	K03612	rnfG	electron transport complex protein RnfG	--	--
gene3074	2.9e-26	71/93(76.34)	psm:PSM_A1927	K03613	rnfE	electron transport complex protein RnfE	--	--
gene3075	8.9e-29	60/60(100.00)	pha:PSHAa1099	K10773	NTH	endonuclease III	ko03410	Base excision repair
gene3078	0	633/635(99.69)	pha:PSHAa1094	K01582	E4.1.1.18, ldcC, cadA	lysine decarboxylase	ko00310|ko00960	Lysine degradation|Tropane, piperidine and pyridine alkaloid biosynthesis
gene3079	1.8e-71	126/126(100.00)	pha:PSHAa1093	K01624	FBA, fbaA	fructose-bisphosphate aldolase, class II	ko00710|ko00680|ko01200|ko01230|ko00030|ko00051|ko00010	Carbon fixation in photosynthetic organisms|Methane metabolism|Carbon metabolism|Biosynthesis of amino acids|Pentose phosphate pathway|Fructose and mannose metabolism|Glycolysis / Gluconeogenesis
gene3080	4.9e-114	209/210(99.52)	ptn:PTRA_a1272	K01624	FBA, fbaA	fructose-bisphosphate aldolase, class II	ko00710|ko00680|ko01200|ko01230|ko00030|ko00051|ko00010	Carbon fixation in photosynthetic organisms|Methane metabolism|Carbon metabolism|Biosynthesis of amino acids|Pentose phosphate pathway|Fructose and mannose metabolism|Glycolysis / Gluconeogenesis
gene3082	3.5e-71	133/133(100.00)	pha:PSHAa1091	K01759	GLO1, gloA	lactoylglutathione lyase	ko00620	Pyruvate metabolism
gene3084	0	954/955(99.90)	pha:PSHAa1089	K07263	pqqL	zinc protease	--	--
gene3087	1.5e-85	144/146(98.63)	pha:PSHAa1087	K07305	msrB	peptide-methionine (R)-S-oxide reductase	--	--
gene3091	5.1e-60	121/121(100.00)	pha:PSHAa1083	K01972	E6.5.1.2, ligA, ligB	DNA ligase (NAD+)	ko03430|ko03030|ko03420|ko03410	Mismatch repair|DNA replication|Nucleotide excision repair|Base excision repair
gene3092	3.2e-204	361/364(99.18)	ptn:PTRA_a1259	K01972	E6.5.1.2, ligA, ligB	DNA ligase (NAD+)	ko03430|ko03030|ko03420|ko03410	Mismatch repair|DNA replication|Nucleotide excision repair|Base excision repair
gene3093	2.8e-137	248/248(100.00)	ptn:PTRA_a1256	K03528	zipA	cell division protein ZipA	--	--
gene3094	0	1113/1137(97.89)	pha:PSHAa1081	K03529	smc	chromosome segregation protein	--	--
gene3095	5.5e-130	243/243(100.00)	pha:PSHAa1080	K03437	spoU	RNA methyltransferase, TrmH family	--	--
gene3099	4.7e-179	307/307(100.00)	pha:PSHAa1076	K01480	speB	agmatinase	ko00330	Arginine and proline metabolism
gene3100	0	612/615(99.51)	pha:PSHAa1075	K01585	speA	arginine decarboxylase	ko00330	Arginine and proline metabolism
gene3106	1.6e-66	117/117(100.00)	pha:PSHAa1070	K06940	K06940	uncharacterized protein	--	--
gene3107	7.3e-71	149/153(97.39)	pha:PSHAa1068	K06203	cysZ	CysZ protein	--	--
gene3108	3e-23	54/55(98.18)	pha:PSHAa1068	K06203	cysZ	CysZ protein	--	--
gene3109	2.1e-210	361/361(100.00)	pha:PSHAa1067	K06968	rlmM	23S rRNA (cytidine2498-2'-O)-methyltransferase	--	--
gene3111	2e-120	209/209(100.00)	pha:PSHAa1065	K07020	K07020	uncharacterized protein	--	--
gene3112	7e-167	298/298(100.00)	pha:PSHAa1064	K03566	gcvA	LysR family transcriptional regulator, glycine cleavage system transcriptional activator	--	--
gene3113	3e-142	257/258(99.61)	ptn:PTRA_a1218	K01627	kdsA	2-dehydro-3-deoxyphosphooctonate aldolase (KDO 8-P synthase)	ko00540	Lipopolysaccharide biosynthesis
gene3117	3.1e-153	277/279(99.28)	pha:PSHAa1059	K02493	hemK, prmC, HEMK	release factor glutamine methyltransferase	--	--
gene3118	1.2e-197	361/361(100.00)	pha:PSHAa1058	K02835	prfA, MTRF1, MRF1	peptide chain release factor 1	--	--
gene3119	1e-229	418/418(100.00)	ptn:PTRA_a1211	K02492	hemA	glutamyl-tRNA reductase	ko00860	Porphyrin and chlorophyll metabolism
gene3120	2.3e-113	200/202(99.01)	pha:PSHAa1056	K02494	lolB	outer membrane lipoprotein LolB	--	--
gene3121	1.3e-162	283/284(99.65)	pha:PSHAa1055	K00919	ispE	4-diphosphocytidyl-2-C-methyl-D-erythritol kinase	ko00900	Terpenoid backbone biosynthesis
gene3122	2.5e-170	314/315(99.68)	pha:PSHAa1054	K00948	PRPS, prsA	ribose-phosphate pyrophosphokinase	ko00230|ko01230|ko00030|ko01200	Purine metabolism|Biosynthesis of amino acids|Pentose phosphate pathway|Carbon metabolism
gene3123	1e-108	204/204(100.00)	pha:PSHAa1053	K02897	RP-L25, rplY	large subunit ribosomal protein L25	ko03010	Ribosome
gene3124	1.3e-107	189/189(100.00)	pha:PSHAa1052	K01056	PTH1, pth, spoVC	peptidyl-tRNA hydrolase, PTH1 family	--	--
gene3125	3.1e-201	363/363(100.00)	pha:PSHAa1051	K06942	ychF	ribosome-binding ATPase	--	--
gene3126	7.5e-222	389/389(100.00)	pha:PSHAa1047	K03184	ubiF	2-octaprenyl-3-methyl-6-methoxy-1,4-benzoquinol hydroxylase	ko00130	Ubiquinone and other terpenoid-quinone biosynthesis
gene3127	1.2e-269	468/469(99.79)	pha:PSHAa1046	K06168	miaB	tRNA-2-methylthio-N6-dimethylallyladenosine synthase	--	--
gene3128	2.4e-195	351/352(99.72)	ptn:PTRA_a1201	K06217	phoH, phoL	phosphate starvation-inducible protein PhoH and related proteins	--	--
gene3129	2.3e-81	151/152(99.34)	pha:PSHAa1044	K07042	ybeY, yqfG	probable rRNA maturation factor	--	--
gene3130	1.4e-156	294/294(100.00)	ptn:PTRA_a1199	K06189	corC	magnesium and cobalt transporter	--	--
gene3131	1.5e-297	514/516(99.61)	pha:PSHAa1042	K03820	lnt	apolipoprotein N-acyltransferase	--	--
gene3135	0	1078/1080(99.81)	pha:PSHAa1038	K08676	tri	tricorn protease	--	--
gene3144	6.8e-74	130/130(100.00)	ptn:PTRA_a1185	K01869	LARS, leuS	leucyl-tRNA synthetase	ko00970	Aminoacyl-tRNA biosynthesis
gene3145	1.6e-21	54/55(98.18)	ptn:PTRA_a1185	K01869	LARS, leuS	leucyl-tRNA synthetase	ko00970	Aminoacyl-tRNA biosynthesis
gene3146	5.4e-25	59/71(83.10)	ptn:PTRA_a1185	K01869	LARS, leuS	leucyl-tRNA synthetase	ko00970	Aminoacyl-tRNA biosynthesis
gene3147	9.8e-22	56/56(100.00)	pha:PSHAa1030	K03643	lptE, rlpB	LPS-assembly lipoprotein	--	--
gene3148	3.3e-39	85/103(82.52)	pha:PSHAa1029	K02340	DPO3D1, holA	DNA polymerase III subunit delta	ko00230|ko00240|ko03440|ko03030|ko03430	Purine metabolism|Pyrimidine metabolism|Homologous recombination|DNA replication|Mismatch repair
gene3149	2.5e-118	206/214(96.26)	ptn:PTRA_a1182	K00969	nadD	nicotinate-nucleotide adenylyltransferase	ko00760	Nicotinate and nicotinamide metabolism
gene3150	5.3e-53	104/105(99.05)	pha:PSHAa1027	K09710	ybeB	ribosome-associated protein	--	--
gene3151	1.3e-84	152/152(100.00)	ptn:PTRA_a1180	K00783	rlmH	23S rRNA (pseudouridine1915-N3)-methyltransferase	--	--
gene3152	0	622/622(100.00)	pha:PSHAa1025	K05515	mrdA	penicillin-binding protein 2	ko00550	Peptidoglycan biosynthesis
gene3153	4.3e-156	283/288(98.26)	pha:PSHAa1024	K05837	rodA, mrdB	rod shape determining protein RodA	--	--
gene3154	2.8e-140	255/257(99.22)	ptn:PTRA_a1177	K03642	rlpA	rare lipoprotein A	--	--
gene3155	5.4e-220	387/387(100.00)	pha:PSHAa1022	K07258	dacC, dacA, dacD	serine-type D-Ala-D-Ala carboxypeptidase (penicillin-binding protein 5/6)	ko00550	Peptidoglycan biosynthesis
gene3156	4.6e-45	91/92(98.91)	ptn:PTRA_a1175	K09158	K09158	uncharacterized protein	--	--
gene3157	2.9e-122	215/217(99.08)	pha:PSHAa1020	K03801	lipB	lipoyl(octanoyl) transferase	ko00785	Lipoic acid metabolism
gene3158	1.2e-185	321/321(100.00)	pha:PSHAa1019	K03644	lipA	lipoyl synthase	ko00785	Lipoic acid metabolism
gene3168	3.5e-52	109/109(100.00)	pha:PSHAa1009	K05564	phaG	multicomponent K+:H+ antiporter subunit G	--	--
gene3169	6.5e-32	78/78(100.00)	ptn:PTRA_a1153	K05563	phaF	multicomponent K+:H+ antiporter subunit F	--	--
gene3170	6.3e-91	178/178(100.00)	pha:PSHAa1007	K05562	phaE	multicomponent K+:H+ antiporter subunit E	--	--
gene3171	3.6e-269	503/505(99.60)	pha:PSHAa1006	K05561	phaD	multicomponent K+:H+ antiporter subunit D	--	--
gene3172	5.2e-54	114/115(99.13)	ptn:PTRA_a1148	K05560	phaC	multicomponent K+:H+ antiporter subunit C	--	--
gene3173	0	930/930(100.00)	pha:PSHAa1004	K05559	phaA	multicomponent K+:H+ antiporter subunit A	--	--
gene3175	2.1e-160	292/292(100.00)	pha:PSHAa1002	K05803	nlpI	lipoprotein NlpI	--	--
gene3176	3.7e-285	522/522(100.00)	pha:PSHAa1001	K00962	pnp, PNPT1	polyribonucleotide nucleotidyltransferase	ko00230|ko00240|ko03018	Purine metabolism|Pyrimidine metabolism|RNA degradation
gene3177	2.2e-88	168/172(97.67)	ptn:PTRA_a1144	K00962	pnp, PNPT1	polyribonucleotide nucleotidyltransferase	ko00230|ko00240|ko03018	Purine metabolism|Pyrimidine metabolism|RNA degradation
gene3178	1.2e-42	89/89(100.00)	ptn:PTRA_a1143	K02956	RP-S15, MRPS15, rpsO	small subunit ribosomal protein S15	ko03010	Ribosome
gene3179	1.6e-129	238/238(100.00)	pha:PSHAa0999	K03177	truB, PUS4, TRUB1	tRNA pseudouridine55 synthase	--	--
gene3180	1.4e-38	81/83(97.59)	pha:PSHAa0999	K03177	truB, PUS4, TRUB1	tRNA pseudouridine55 synthase	--	--
gene3181	2.8e-56	120/120(100.00)	ptn:PTRA_a1141	K02834	rbfA	ribosome-binding factor A	--	--
gene3182	0	639/643(99.38)	pha:PSHAa0997	K02519	infB, MTIF2	translation initiation factor IF-2	--	--
gene3183	3.9e-49	109/112(97.32)	pha:PSHAa0997	K02519	infB, MTIF2	translation initiation factor IF-2	--	--
gene3184	3.3e-220	406/406(100.00)	pha:PSHAa0996	K02600	nusA	N utilization substance protein A	--	--
gene3185	2.2e-10	38/38(100.00)	psm:PSM_A1066	K02600	nusA	N utilization substance protein A	--	--
gene3186	1.5e-77	150/151(99.34)	ptn:PTRA_a1138	K09748	rimP	ribosome maturation factor RimP	--	--
gene3187	0	515/517(99.61)	pha:PSHAa0994	K06876	K06876	deoxyribodipyrimidine photolyase-related protein	--	--
gene3188	2.8e-76	148/148(100.00)	pha:PSHAa0993	K04080	ibpA	molecular chaperone IbpA	--	--
gene3189	9.6e-77	148/148(100.00)	ptn:PTRA_a1134	K04080	ibpA	molecular chaperone IbpA	--	--
gene3190	9.6e-77	148/148(100.00)	ptn:PTRA_a1134	K04080	ibpA	molecular chaperone IbpA	--	--
gene3191	4.4e-45	87/87(100.00)	pha:PSHAa0991	K03674	grxA	glutaredoxin 1	--	--
gene3192	3.7e-308	616/616(100.00)	pha:PSHAa0990	K05592	deaD, cshA	ATP-dependent RNA helicase DeaD	ko03018	RNA degradation
gene3197	1.3e-107	184/184(100.00)	pha:PSHAa0986	K09906	epmC	elongation factor P hydroxylase	--	--
gene3200	1.2e-208	364/365(99.73)	pha:PSHAa0983	K01736	aroC	chorismate synthase	ko01230|ko00400	Biosynthesis of amino acids|Phenylalanine, tyrosine and tryptophan biosynthesis
gene3201	4.1e-178	310/311(99.68)	pha:PSHAa0982	K07320	prmB	ribosomal protein L3 glutamine methyltransferase	--	--
gene3203	4.4e-133	264/265(99.62)	pha:PSHAa0980	K07088	K07088	uncharacterized protein	--	--
gene3205	5.4e-306	565/565(100.00)	pha:PSHAa0978	K03303	lctP	lactate permease	--	--
gene3206	1.7e-150	258/258(100.00)	pha:PSHAa0977	K18928	lldE	L-lactate dehydrogenase complex protein LldE	--	--
gene3209	5.8e-18	48/49(97.96)	pha:PSHAa0975	K00782	lldG	L-lactate dehydrogenase complex protein LldG	--	--
gene3210	1e-54	109/113(96.46)	pha:PSHAa0975	K00782	lldG	L-lactate dehydrogenase complex protein LldG	--	--
gene3211	7.2e-59	118/118(100.00)	pha:PSHAb0080	K00876	udk, UCK	uridine kinase	ko00983|ko00240	Drug metabolism - other enzymes|Pyrimidine metabolism
gene3212	7.4e-212	406/407(99.75)	ptn:PTRA_b0083	K03317	TC.CNT	concentrative nucleoside transporter, CNT family	--	--
gene3214	3e-32	69/69(100.00)	pbw:D172_020690	K03704	cspA	cold shock protein (beta-ribbon, CspA family)	--	--
gene3216	2e-115	208/212(98.11)	pha:PSHAb0073	K07225	hmuS	putative hemin transport protein	--	--
gene3217	1.4e-12	40/40(100.00)	ptn:PTRA_b0076	K07225	hmuS	putative hemin transport protein	--	--
gene3218	0	691/695(99.42)	pha:PSHAb0072	K16087	TC.FEV.OM3, tbpA, hemR, lbpA, hpuB, bhuR, hugA, hmbR	hemoglobin/transferrin/lactoferrin receptor protein	--	--
gene3220	1.3e-94	183/183(100.00)	pha:PSHAb0070	K03561	exbB	biopolymer transport protein ExbB	--	--
gene3221	5.1e-131	247/250(98.80)	pha:PSHAb0069	K03832	tonB	periplasmic protein TonB	--	--
gene3222	2.8e-166	304/305(99.67)	pha:PSHAb0068	K02016	ABC.FEV.S	iron complex transport system substrate-binding protein	ko02010	ABC transporters
gene3223	1.8e-182	350/351(99.72)	pha:PSHAb0067	K02015	ABC.FEV.P	iron complex transport system permease protein	ko02010	ABC transporters
gene3224	1.8e-142	260/261(99.62)	pha:PSHAb0066	K02013	ABC.FEV.A	iron complex transport system ATP-binding protein	ko02010	ABC transporters
gene3225	0	587/599(98.00)	pha:PSHAb0065	K01207	nagZ	beta-N-acetylhexosaminidase	ko00531|ko00520	Glycosaminoglycan degradation|Amino sugar and nucleotide sugar metabolism
gene3226	5e-131	238/242(98.35)	ptn:PTRA_b0065	K07160	K07160	UPF0271 protein	--	--
gene3228	3.5e-311	533/533(100.00)	pha:PSHAb0062	K01637	E4.1.3.1, aceA	isocitrate lyase	ko01200|ko00630	Carbon metabolism|Glyoxylate and dicarboxylate metabolism
gene3229	9.9e-104	187/188(99.47)	pha:PSHAb0061	K01638	aceB, glcB	malate synthase	ko01200|ko00630|ko00620	Carbon metabolism|Glyoxylate and dicarboxylate metabolism|Pyruvate metabolism
gene3230	1.6e-285	494/495(99.80)	pha:PSHAb0061	K01638	aceB, glcB	malate synthase	ko01200|ko00630|ko00620	Carbon metabolism|Glyoxylate and dicarboxylate metabolism|Pyruvate metabolism
gene3237	1.6e-233	413/415(99.52)	pha:PSHAb0055	K03547	sbcD	DNA repair protein SbcD/Mre11	--	--
gene3238	3.2e-177	364/368(98.91)	pha:PSHAb0054	K03546	sbcC	DNA repair protein SbcC/Rad50	--	--
gene3239	3.7e-188	524/566(92.58)	pha:PSHAb0054	K03546	sbcC	DNA repair protein SbcC/Rad50	--	--
gene3240	5e-25	60/60(100.00)	pha:PSHAb0054	K03546	sbcC	DNA repair protein SbcC/Rad50	--	--
gene3241	1.1e-32	82/86(95.35)	ptn:PTRA_b0052	K03546	sbcC	DNA repair protein SbcC/Rad50	--	--
gene3242	1e-119	218/219(99.54)	pha:PSHAb0053	K15256	cmoA	tRNA (cmo5U34)-methyltransferase	--	--
gene3246	7.7e-62	125/130(96.15)	pha:PSHAb0047	K09964	K09964	uncharacterized protein	--	--
gene3248	4.7e-79	151/151(100.00)	pha:PSHAb0045	K09768	K09768	uncharacterized protein	--	--
gene3249	4.4e-97	173/174(99.43)	pha:PSHAb0044	K03098	APOD	apolipoprotein D and lipocalin family protein	--	--
gene3253	1.4e-65	118/118(100.00)	pha:PSHAb0041	K06996	K06996	uncharacterized protein	--	--
gene3259	5.3e-07	28/28(100.00)	ptn:PTRA_b0032	K15034	yaeJ	ribosome-associated protein	--	--
gene3263	1.2e-85	162/163(99.39)	pha:PSHAb0035	K06075	slyA	MarR family transcriptional regulator, transcriptional regulator for hemolysin	--	--
gene3264	1.5e-121	222/223(99.55)	pha:PSHAb0034	K00797	speE, SRM	spermidine synthase	ko00330|ko00410|ko00480|ko00270	Arginine and proline metabolism|beta-Alanine metabolism|Glutathione metabolism|Cysteine and methionine metabolism
gene3265	8.1e-26	66/67(98.51)	pha:PSHAb0034	K00797	speE, SRM	spermidine synthase	ko00330|ko00410|ko00480|ko00270	Arginine and proline metabolism|beta-Alanine metabolism|Glutathione metabolism|Cysteine and methionine metabolism
gene3268	3.4e-42	85/86(98.84)	pha:PSHAb0031	K03676	grxC, GLRX, GLRX2	glutaredoxin 3	--	--
gene3272	2e-64	117/118(99.15)	ptn:PTRA_a0691	K07496	K07496	putative transposase	--	--
gene3273	5.9e-161	288/289(99.65)	ptn:PTRA_a0464	K07496	K07496	putative transposase	--	--
gene3282	4.4e-141	262/263(99.62)	pha:PSHAb0019	K06989	nadX	aspartate dehydrogenase	ko00760	Nicotinate and nicotinamide metabolism
gene3284	3.6e-123	222/224(99.11)	pha:PSHAb0017	K00799	GST, gst	glutathione S-transferase	ko00982|ko00480|ko00980	Drug metabolism - cytochrome P450|Glutathione metabolism|Metabolism of xenobiotics by cytochrome P450
gene3288	8.5e-241	448/453(98.90)	pha:PSHAb0013	K07644	cusS, copS, silS	two-component system, OmpR family, heavy metal sensor histidine kinase CusS	ko02020	Two-component system
gene3289	1.4e-122	226/228(99.12)	pha:PSHAb0012	K07665	cusR, copR, silR	two-component system, OmpR family, copper resistance phosphate regulon response regulator CusR	ko02020	Two-component system
gene3295	5.2e-167	289/291(99.31)	pha:PSHAb0010	K07233	pcoB, copB	copper resistance protein B	--	--
gene3296	5.6e-68	134/134(100.00)	pha:PSHAb0009	K07156	copC, pcoC	copper resistance protein C	--	--
gene3297	1.4e-154	296/300(98.67)	pha:PSHAb0008	K07245	pcoD	copper resistance protein D	--	--
gene3305	9.7e-211	485/488(99.39)	pha:PSHAb0004	K09760	rmuC	DNA recombination protein RmuC	--	--
gene3307	1.5e-172	319/320(99.69)	pha:PSHAb0002	K03497	parB, spo0J	chromosome partitioning protein, ParB family	--	--
gene3308	1e-133	238/238(100.00)	pha:PSHAb0001	K03496	parA, soj	chromosome partitioning protein	--	--
gene3309	2e-74	144/149(96.64)	ptn:PTRA_b0001	K03496	parA, soj	chromosome partitioning protein	--	--
gene3311	6.9e-159	290/291(99.66)	pha:PSHAb0560	K10748	tus, tau	DNA replication terminus site-binding protein	--	--
gene3312	4.4e-266	451/451(100.00)	pha:PSHAb0559	K01626	E2.5.1.54, aroF, aroG, aroH	3-deoxy-7-phosphoheptulonate synthase	ko01230|ko02024|ko00400	Biosynthesis of amino acids|Quorum sensing|Phenylalanine, tyrosine and tryptophan biosynthesis
gene3313	2.8e-151	269/269(100.00)	pha:PSHAb0558	K09773	ppsR	[pyruvate, water dikinase]-phosphate phosphotransferase / [pyruvate, water dikinase] kinase	--	--
gene3314	3e-88	166/167(99.40)	ptn:PTRA_b0787	K01007	pps, ppsA	pyruvate, water dikinase	ko00720|ko00680|ko00620|ko01200	Carbon fixation pathways in prokaryotes|Methane metabolism|Pyruvate metabolism|Carbon metabolism
gene3315	0	622/624(99.68)	pha:PSHAb0557	K01007	pps, ppsA	pyruvate, water dikinase	ko00720|ko00680|ko00620|ko01200	Carbon fixation pathways in prokaryotes|Methane metabolism|Pyruvate metabolism|Carbon metabolism
gene3324	6.1e-123	222/223(99.55)	pha:PSHAb0552	K02440	GLPF	glycerol uptake facilitator protein	--	--
gene3325	6.2e-11	37/37(100.00)	pha:PSHAb0552	K02440	GLPF	glycerol uptake facilitator protein	--	--
gene3326	1.1e-83	153/153(100.00)	pha:PSHAb0551	K00864	glpK, GK	glycerol kinase	ko00561	Glycerolipid metabolism
gene3327	6.1e-188	322/325(99.08)	pha:PSHAb0551	K00864	glpK, GK	glycerol kinase	ko00561	Glycerolipid metabolism
gene3328	2.5e-31	71/71(100.00)	pha:PSHAb0550	K02444	glpR	DeoR family transcriptional regulator, glycerol-3-phosphate regulon repressor	--	--
gene3329	8.9e-93	180/181(99.45)	pha:PSHAb0550	K02444	glpR	DeoR family transcriptional regulator, glycerol-3-phosphate regulon repressor	--	--
gene3330	2.2e-24	57/58(98.28)	pha:PSHAb0549	K03841	FBP, fbp	fructose-1,6-bisphosphatase I	ko00710|ko00680|ko01200|ko04152|ko00030|ko00051|ko00010	Carbon fixation in photosynthetic organisms|Methane metabolism|Carbon metabolism|AMPK signaling pathway|Pentose phosphate pathway|Fructose and mannose metabolism|Glycolysis / Gluconeogenesis
gene3331	3.5e-32	68/69(98.55)	pha:PSHAb0549	K03841	FBP, fbp	fructose-1,6-bisphosphatase I	ko00710|ko00680|ko01200|ko04152|ko00030|ko00051|ko00010	Carbon fixation in photosynthetic organisms|Methane metabolism|Carbon metabolism|AMPK signaling pathway|Pentose phosphate pathway|Fructose and mannose metabolism|Glycolysis / Gluconeogenesis
gene3332	2.9e-20	47/47(100.00)	pha:PSHAb0548	K01623	ALDO	fructose-bisphosphate aldolase, class I	ko00710|ko00680|ko01200|ko01230|ko00030|ko00051|ko00010	Carbon fixation in photosynthetic organisms|Methane metabolism|Carbon metabolism|Biosynthesis of amino acids|Pentose phosphate pathway|Fructose and mannose metabolism|Glycolysis / Gluconeogenesis
gene3333	5.2e-93	179/180(99.44)	pha:PSHAb0548	K01623	ALDO	fructose-bisphosphate aldolase, class I	ko00710|ko00680|ko01200|ko01230|ko00030|ko00051|ko00010	Carbon fixation in photosynthetic organisms|Methane metabolism|Carbon metabolism|Biosynthesis of amino acids|Pentose phosphate pathway|Fructose and mannose metabolism|Glycolysis / Gluconeogenesis
gene3334	7.2e-153	280/283(98.94)	pha:PSHAb0547	K00105	E1.1.3.21	alpha-glycerophosphate oxidase	ko00564	Glycerophospholipid metabolism
gene3335	1.9e-141	252/252(100.00)	pha:PSHAb0547	K00105	E1.1.3.21	alpha-glycerophosphate oxidase	ko00564	Glycerophospholipid metabolism
gene3337	1.1e-254	467/468(99.79)	pha:PSHAb0545	K03310	TC.AGCS	alanine or glycine:cation symporter, AGCS family	--	--
gene3338	4.5e-195	349/353(98.87)	pha:PSHAb0543	K01750	E4.3.1.12, ocd	ornithine cyclodeaminase	ko01230|ko00330	Biosynthesis of amino acids|Arginine and proline metabolism
gene3344	8.6e-72	137/137(100.00)	ptn:PTRA_b0771	K03503	DPO5D, umuD	DNA polymerase V	--	--
gene3345	2.3e-195	333/335(99.40)	pha:PSHAb0536	K03502	DPO5C, umuC	DNA polymerase V	--	--
gene3351	1.7e-69	146/150(97.33)	pha:PSHAb0529	K08714	VGSC	voltage-gated sodium channel	--	--
gene3352	4e-38	114/114(100.00)	pha:PSHAb0529	K08714	VGSC	voltage-gated sodium channel	--	--
gene3353	2.2e-210	371/371(100.00)	pha:PSHAb0528	K00133	asd	aspartate-semialdehyde dehydrogenase	ko00260|ko00261|ko00300|ko01230|ko00270|ko01210	Glycine, serine and threonine metabolism|Monobactam biosynthesis|Lysine biosynthesis|Biosynthesis of amino acids|Cysteine and methionine metabolism|2-Oxocarboxylic acid metabolism
gene3357	5.5e-83	200/201(99.50)	pha:PSHAb0524	K03832	tonB	periplasmic protein TonB	--	--
gene3358	1.6e-65	136/136(100.00)	pha:PSHAb0523	K03559	exbD	biopolymer transport protein ExbD	--	--
gene3360	4.9e-146	283/283(100.00)	ptn:PTRA_b0750	K03561	exbB	biopolymer transport protein ExbB	--	--
gene3361	3.1e-63	138/138(100.00)	pha:PSHAb0521	K03561	exbB	biopolymer transport protein ExbB	--	--
gene3363	4.4e-109	192/194(98.97)	pha:PSHAb0519	K07396	K07396	putative protein-disulfide isomerase	--	--
gene3364	2.3e-138	289/298(96.98)	ptn:PTRA_b0746	K03406	mcp	methyl-accepting chemotaxis protein	ko02020|ko02030	Two-component system|Bacterial chemotaxis
gene3365	3.6e-169	323/325(99.38)	pha:PSHAb0518	K03406	mcp	methyl-accepting chemotaxis protein	ko02020|ko02030	Two-component system|Bacterial chemotaxis
gene3367	2.5e-88	151/151(100.00)	pha:PSHAb0515	K09160	K09160	uncharacterized protein	--	--
gene3373	1.1e-186	319/319(100.00)	pha:PSHAb0511	K13953	adhP	alcohol dehydrogenase, propanol-preferring	ko00982|ko00980|ko01220|ko00071|ko00626|ko00350|ko00830|ko00625|ko00010	Drug metabolism - cytochrome P450|Metabolism of xenobiotics by cytochrome P450|Degradation of aromatic compounds|Fatty acid degradation|Naphthalene degradation|Tyrosine metabolism|Retinol metabolism|Chloroalkane and chloroalkene degradation|Glycolysis / Gluconeogenesis
gene3375	2.9e-110	189/189(100.00)	pha:PSHAb0509	K08305	mltB	membrane-bound lytic murein transglycosylase B	--	--
gene3376	1.1e-69	137/138(99.28)	pha:PSHAb0509	K08305	mltB	membrane-bound lytic murein transglycosylase B	--	--
gene3377	6.6e-27	62/62(100.00)	pha:PSHAb0508	K09902	K09902	uncharacterized protein	--	--
gene3378	8.9e-116	214/214(100.00)	pha:PSHAb0507	K03610	minC	septum site-determining protein MinC	--	--
gene3379	5.7e-144	269/269(100.00)	pha:PSHAb0506	K03609	minD	septum site-determining protein MinD	--	--
gene3380	2.5e-40	86/88(97.73)	pha:PSHAb0505	K03608	minE	cell division topological specificity factor	--	--
gene3381	3.5e-36	76/76(100.00)	pha:PSHAb0504	K10716	kch, trkA, mthK, pch	voltage-gated potassium channel	--	--
gene3382	2.1e-53	150/158(94.94)	ptn:PTRA_b0719	K10716	kch, trkA, mthK, pch	voltage-gated potassium channel	--	--
gene3383	1.6e-20	48/48(100.00)	pha:PSHAb0503	K03684	rnd	ribonuclease D	--	--
gene3384	7e-170	303/310(97.74)	pha:PSHAb0503	K03684	rnd	ribonuclease D	--	--
gene3385	4.1e-51	99/99(100.00)	pha:PSHAb0502	K01897	ACSL, fadD	long-chain acyl-CoA synthetase	ko00071|ko00061|ko04146|ko02024|ko01212	Fatty acid degradation|Fatty acid biosynthesis|Peroxisome|Quorum sensing|Fatty acid metabolism
gene3386	4.6e-194	339/340(99.71)	pha:PSHAb0502	K01897	ACSL, fadD	long-chain acyl-CoA synthetase	ko00071|ko00061|ko04146|ko02024|ko01212	Fatty acid degradation|Fatty acid biosynthesis|Peroxisome|Quorum sensing|Fatty acid metabolism
gene3388	1.2e-244	426/428(99.53)	pha:PSHAb0500	K01077	E3.1.3.1, phoA, phoB	alkaline phosphatase	ko02020|ko00627|ko00790	Two-component system|Aminobenzoate degradation|Folate biosynthesis
gene3390	1.2e-129	233/234(99.57)	pha:PSHAb0498	K14742	tsaB	tRNA threonylcarbamoyladenosine biosynthesis protein TsaB	--	--
gene3391	0	611/614(99.51)	ptn:PTRA_b0710	K03722	dinG	ATP-dependent DNA helicase DinG	--	--
gene3392	5.6e-226	429/431(99.54)	pha:PSHAb0496	K03316	TC.CPA1	monovalent cation:H+ antiporter, CPA1 family	--	--
gene3394	3.8e-165	299/299(100.00)	pha:PSHAb0494	K00765	hisG	ATP phosphoribosyltransferase	ko01230|ko00340	Biosynthesis of amino acids|Histidine metabolism
gene3395	8e-233	431/433(99.54)	pha:PSHAb0493	K00013	hisD	histidinol dehydrogenase	ko01230|ko00340	Biosynthesis of amino acids|Histidine metabolism
gene3396	1e-196	366/369(99.19)	pha:PSHAb0492	K00817	hisC	histidinol-phosphate aminotransferase	ko00400|ko00350|ko00340|ko01230|ko00401|ko00960|ko00360	Phenylalanine, tyrosine and tryptophan biosynthesis|Tyrosine metabolism|Histidine metabolism|Biosynthesis of amino acids|Novobiocin biosynthesis|Tropane, piperidine and pyridine alkaloid biosynthesis|Phenylalanine metabolism
gene3397	7.8e-202	353/353(100.00)	pha:PSHAb0491	K01089	hisB	imidazoleglycerol-phosphate dehydratase / histidinol-phosphatase	ko01230|ko00340	Biosynthesis of amino acids|Histidine metabolism
gene3398	3.2e-112	195/196(99.49)	ptn:PTRA_b0701	K02501	hisH	glutamine amidotransferase	ko01230|ko00340	Biosynthesis of amino acids|Histidine metabolism
gene3399	5.7e-135	240/242(99.17)	pha:PSHAb0489	K01814	hisA	phosphoribosylformimino-5-aminoimidazole carboxamide ribotide isomerase	ko01230|ko00340	Biosynthesis of amino acids|Histidine metabolism
gene3405	3.5e-143	257/257(100.00)	ptn:PTRA_b0691	K02500	hisF	cyclase	ko01230|ko00340	Biosynthesis of amino acids|Histidine metabolism
gene3406	2.6e-109	202/204(99.02)	pha:PSHAb0482	K11755	hisIE	phosphoribosyl-ATP pyrophosphohydrolase / phosphoribosyl-AMP cyclohydrolase	ko01230|ko00340	Biosynthesis of amino acids|Histidine metabolism
gene3408	2.1e-25	54/58(93.10)	ptn:PTRA_b0687	K06938	K06938	uncharacterized protein	--	--
gene3409	1e-240	422/423(99.76)	pha:PSHAb0477	K01740	metY	O-acetylhomoserine (thiol)-lyase	ko00270	Cysteine and methionine metabolism
gene3419	2e-247	429/429(100.00)	pha:PSHAb0469	K06966	K06966	pyrimidine/purine-5'-nucleotide nucleosidase	--	--
gene3420	2.1e-91	170/171(99.42)	pha:PSHAb0468	K01146	xni	protein Xni	--	--
gene3425	5.9e-183	335/335(100.00)	ptn:PTRA_b0669	K00030	IDH3	isocitrate dehydrogenase (NAD+)	ko00020|ko01230|ko01210|ko01200	Citrate cycle (TCA cycle)|Biosynthesis of amino acids|2-Oxocarboxylic acid metabolism|Carbon metabolism
gene3426	7.3e-30	66/66(100.00)	pha:PSHAb0464	K01652	E2.2.1.6L, ilvB, ilvG, ilvI	acetolactate synthase I/II/III large subunit	ko00660|ko00290|ko00770|ko00650|ko01210|ko01230	C5-Branched dibasic acid metabolism|Valine, leucine and isoleucine biosynthesis|Pantothenate and CoA biosynthesis|Butanoate metabolism|2-Oxocarboxylic acid metabolism|Biosynthesis of amino acids
[truncated: 305 more rows]

## Sheet: S6 other secondary metabolites 
Table S6 shows the list of genes involved in the biosynthesis of other secondary metabolites.
Gene-id	KO	gene-name	Description	Pathway	Pathway_definition
gene0019	K00813	aspC	aspartate aminotransferase	ko00400|ko00950|ko00350|ko00330|ko01210|ko01230|ko00401|ko00250|ko00220|ko00960|ko00270|ko00360	Phenylalanine, tyrosine and tryptophan biosynthesis|Isoquinoline alkaloid biosynthesis|Tyrosine metabolism|Arginine and proline metabolism|2-Oxocarboxylic acid metabolism|Biosynthesis of amino acids|Novobiocin biosynthesis|Alanine, aspartate and glutamate metabolism|Arginine biosynthesis|Tropane, piperidine and pyridine alkaloid biosynthesis|Cysteine and methionine metabolism|Phenylalanine metabo…
gene0029	K14187	tyrA	chorismate mutase / prephenate dehydrogenase	ko00401|ko00400|ko01230	Novobiocin biosynthesis|Phenylalanine, tyrosine and tryptophan biosynthesis|Biosynthesis of amino acids
gene0431	K00931	proB	glutamate 5-kinase	ko00332|ko01230|ko00330	Carbapenem biosynthesis|Biosynthesis of amino acids|Arginine and proline metabolism
gene0538	K00928	lysC	aspartate kinase	ko00260|ko00261|ko00300|ko01230|ko00270|ko01210	Glycine, serine and threonine metabolism|Monobactam biosynthesis|Lysine biosynthesis|Biosynthesis of amino acids|Cysteine and methionine metabolism|2-Oxocarboxylic acid metabolism
gene0655	K00973	E2.7.7.24, rfbA, rffH	glucose-1-phosphate thymidylyltransferase	ko00525|ko00523|ko00521	Acarbose and validamycin biosynthesis|Polyketide sugar unit biosynthesis|Streptomycin biosynthesis
gene0656	K00973	E2.7.7.24, rfbA, rffH	glucose-1-phosphate thymidylyltransferase	ko00525|ko00523|ko00521	Acarbose and validamycin biosynthesis|Polyketide sugar unit biosynthesis|Streptomycin biosynthesis
gene0657	K00973	E2.7.7.24, rfbA, rffH	glucose-1-phosphate thymidylyltransferase	ko00525|ko00523|ko00521	Acarbose and validamycin biosynthesis|Polyketide sugar unit biosynthesis|Streptomycin biosynthesis
gene0658	K01710	E4.2.1.46, rfbB, rffG	dTDP-glucose 4,6-dehydratase	ko00525|ko00523|ko01055|ko00521	Acarbose and validamycin biosynthesis|Polyketide sugar unit biosynthesis|Biosynthesis of vancomycin group antibiotics|Streptomycin biosynthesis
gene0792	K01092	E3.1.3.25, IMPA, suhB	myo-inositol-1(or 4)-monophosphatase	ko00562|ko04070|ko00521	Inositol phosphate metabolism|Phosphatidylinositol signaling system|Streptomycin biosynthesis
gene0838	K00147	proA	glutamate-5-semialdehyde dehydrogenase	ko00332|ko01230|ko00330	Carbapenem biosynthesis|Biosynthesis of amino acids|Arginine and proline metabolism
gene0839	K00931	proB	glutamate 5-kinase	ko00332|ko01230|ko00330	Carbapenem biosynthesis|Biosynthesis of amino acids|Arginine and proline metabolism
gene0910	K00957	cysD	sulfate adenylyltransferase subunit 2	ko00230|ko00920|ko00261|ko00450	Purine metabolism|Sulfur metabolism|Monobactam biosynthesis|Selenocompound metabolism
gene0911	K00956	cysN	sulfate adenylyltransferase subunit 1	ko00230|ko00920|ko00261|ko00450	Purine metabolism|Sulfur metabolism|Monobactam biosynthesis|Selenocompound metabolism
gene0912	K00956	cysN	sulfate adenylyltransferase subunit 1	ko00230|ko00920|ko00261|ko00450	Purine metabolism|Sulfur metabolism|Monobactam biosynthesis|Selenocompound metabolism
gene0913	K00956	cysN	sulfate adenylyltransferase subunit 1	ko00230|ko00920|ko00261|ko00450	Purine metabolism|Sulfur metabolism|Monobactam biosynthesis|Selenocompound metabolism
gene0950	K01714	dapA	4-hydroxy-tetrahydrodipicolinate synthase	ko01230|ko00261|ko00300	Biosynthesis of amino acids|Monobactam biosynthesis|Lysine biosynthesis
gene1062	K01434	E3.5.1.11	penicillin amidase	ko00311	Penicillin and cephalosporin biosynthesis
gene1063	K01434	E3.5.1.11	penicillin amidase	ko00311	Penicillin and cephalosporin biosynthesis
gene1695	K12524	thrA	bifunctional aspartokinase / homoserine dehydrogenase 1	ko00260|ko01230|ko00261|ko00300|ko00270	Glycine, serine and threonine metabolism|Biosynthesis of amino acids|Monobactam biosynthesis|Lysine biosynthesis|Cysteine and methionine metabolism
gene1696	K12524	thrA	bifunctional aspartokinase / homoserine dehydrogenase 1	ko00260|ko01230|ko00261|ko00300|ko00270	Glycine, serine and threonine metabolism|Biosynthesis of amino acids|Monobactam biosynthesis|Lysine biosynthesis|Cysteine and methionine metabolism
gene1697	K12524	thrA	bifunctional aspartokinase / homoserine dehydrogenase 1	ko00260|ko01230|ko00261|ko00300|ko00270	Glycine, serine and threonine metabolism|Biosynthesis of amino acids|Monobactam biosynthesis|Lysine biosynthesis|Cysteine and methionine metabolism
gene1733	K01952	purL, PFAS	phosphoribosylformylglycinamidine synthase	ko00230	Purine metabolism
gene1734	K01952	purL, PFAS	phosphoribosylformylglycinamidine synthase	ko00230	Purine metabolism
gene2534	K01835	pgm	phosphoglucomutase	ko00052|ko00521|ko00230|ko00520|ko00030|ko00500|ko00010	Galactose metabolism|Streptomycin biosynthesis|Purine metabolism|Amino sugar and nucleotide sugar metabolism|Pentose phosphate pathway|Starch and sucrose metabolism|Glycolysis / Gluconeogenesis
gene2535	K01835	pgm	phosphoglucomutase	ko00052|ko00521|ko00230|ko00520|ko00030|ko00500|ko00010	Galactose metabolism|Streptomycin biosynthesis|Purine metabolism|Amino sugar and nucleotide sugar metabolism|Pentose phosphate pathway|Starch and sucrose metabolism|Glycolysis / Gluconeogenesis
gene2788	K00845	glk	glucokinase	ko00052|ko01200|ko00500|ko00010|ko00520|ko00524|ko00521	Galactose metabolism|Carbon metabolism|Starch and sucrose metabolism|Glycolysis / Gluconeogenesis|Amino sugar and nucleotide sugar metabolism|Neomycin, kanamycin and gentamicin biosynthesis|Streptomycin biosynthesis
gene2789	K00845	glk	glucokinase	ko00052|ko01200|ko00500|ko00010|ko00520|ko00524|ko00521	Galactose metabolism|Carbon metabolism|Starch and sucrose metabolism|Glycolysis / Gluconeogenesis|Amino sugar and nucleotide sugar metabolism|Neomycin, kanamycin and gentamicin biosynthesis|Streptomycin biosynthesis
gene2801	K14266	prnA, rebH	tryptophan halogenase	ko00404	Staurosporine biosynthesis
gene2916	K00928	lysC	aspartate kinase	ko00260|ko00261|ko00300|ko01230|ko00270|ko01210	Glycine, serine and threonine metabolism|Monobactam biosynthesis|Lysine biosynthesis|Biosynthesis of amino acids|Cysteine and methionine metabolism|2-Oxocarboxylic acid metabolism
gene2917	K00928	lysC	aspartate kinase	ko00260|ko00261|ko00300|ko01230|ko00270|ko01210	Glycine, serine and threonine metabolism|Monobactam biosynthesis|Lysine biosynthesis|Biosynthesis of amino acids|Cysteine and methionine metabolism|2-Oxocarboxylic acid metabolism
gene2941	K00215	dapB	4-hydroxy-tetrahydrodipicolinate reductase	ko01230|ko00261|ko00300	Biosynthesis of amino acids|Monobactam biosynthesis|Lysine biosynthesis
gene3078	K01582	E4.1.1.18, ldcC, cadA	lysine decarboxylase	ko00310|ko00960	Lysine degradation|Tropane, piperidine and pyridine alkaloid biosynthesis
gene3353	K00133	asd	aspartate-semialdehyde dehydrogenase	ko00260|ko00261|ko00300|ko01230|ko00270|ko01210	Glycine, serine and threonine metabolism|Monobactam biosynthesis|Lysine biosynthesis|Biosynthesis of amino acids|Cysteine and methionine metabolism|2-Oxocarboxylic acid metabolism
gene3396	K00817	hisC	histidinol-phosphate aminotransferase	ko00400|ko00350|ko00340|ko01230|ko00401|ko00960|ko00360	Phenylalanine, tyrosine and tryptophan biosynthesis|Tyrosine metabolism|Histidine metabolism|Biosynthesis of amino acids|Novobiocin biosynthesis|Tropane, piperidine and pyridine alkaloid biosynthesis|Phenylalanine metabolism
gene3507	K01714	dapA	4-hydroxy-tetrahydrodipicolinate synthase	ko01230|ko00261|ko00300	Biosynthesis of amino acids|Monobactam biosynthesis|Lysine biosynthesis
gene3943	K12525	metL	bifunctional aspartokinase / homoserine dehydrogenase 2	ko00260|ko01230|ko00261|ko00300|ko00270	Glycine, serine and threonine metabolism|Biosynthesis of amino acids|Monobactam biosynthesis|Lysine biosynthesis|Cysteine and methionine metabolism
gene3944	K12525	metL	bifunctional aspartokinase / homoserine dehydrogenase 2	ko00260|ko01230|ko00261|ko00300|ko00270	Glycine, serine and threonine metabolism|Biosynthesis of amino acids|Monobactam biosynthesis|Lysine biosynthesis|Cysteine and methionine metabolism
